# Supplementary material for: Assembly of a series of zinc coordination polymers based on 5-functionalized isophthalic acids and dipyridyl
Source: RSC Adv. 2018 Feb 16;8(14):7428–37. doi: 10.1039/c7ra12874f (PMC9078387; doi:10.1039/c7ra12874f)
Supplement: RA-008-C7RA12874F-s002 [file RA-008-C7RA12874F-s002.cif]

# Electronic Supplementary Material (ESI) for RSC Advances.
# This journal is © The Royal Society of Chemistry 2018

####################################################################### 
# 
# This file contains crystal structure data downloaded from the 
# Cambridge Structural Database (CSD) hosted by the Cambridge 
# Crystallographic Data Centre (CCDC).
# 
# Full information about CCDC data access policies and citation 
# guidelines are available at http://www.ccdc.cam.ac.uk/access/V1 
# 
# Audit and citation data items may have been added by the CCDC. 
# Please retain this information to preserve the provenance of 
# this file and to allow appropriate attribution of the data. 
# 
#######################################################################

data_5
_database_code_depnum_ccdc_archive 'CCDC 1557102'
_audit_update_record             
;
2018-02-08 deposited with the CCDC.
2018-02-09 downloaded from the CCDC.
;

_audit_creation_method           SHELXL-2014
_chemical_name_systematic        
;
 ?
;
_chemical_name_common            ?
_chemical_melting_point          ?
_chemical_formula_moiety         ' C22 H18 N2 O5 Zn, H2 O'
_chemical_formula_sum            'C22 H20 N2 O6 Zn'
_chemical_formula_weight         473.77

loop_
_atom_type_symbol
_atom_type_description
_atom_type_scat_dispersion_real
_atom_type_scat_dispersion_imag
_atom_type_scat_source
C C 0.0033 0.0016 'International Tables Vol C Tables 4.2.6.8 and 6.1.1.4'
H H 0.0000 0.0000 'International Tables Vol C Tables 4.2.6.8 and 6.1.1.4'
N N 0.0061 0.0033 'International Tables Vol C Tables 4.2.6.8 and 6.1.1.4'
O O 0.0106 0.0060 'International Tables Vol C Tables 4.2.6.8 and 6.1.1.4'
Zn Zn 0.2839 1.4301 'International Tables Vol C Tables 4.2.6.8 and 6.1.1.4'

_space_group_crystal_system      monoclinic
_space_group_IT_number           14
_space_group_name_H-M_alt        'P 21/c'
_space_group_name_Hall           '-P 2ybc'

_shelx_space_group_comment       
;
The symmetry employed for this shelxl refinement is uniquely defined
by the following loop, which should always be used as a source of
symmetry information in preference to the above space-group names.
They are only intended as comments.
;

loop_
_space_group_symop_operation_xyz
'x, y, z'
'-x, y+1/2, -z+1/2'
'-x, -y, -z'
'x, -y-1/2, z-1/2'

_cell_length_a                   8.6150(15)
_cell_length_b                   26.006(4)
_cell_length_c                   10.0175(17)
_cell_angle_alpha                90
_cell_angle_beta                 113.667(2)
_cell_angle_gamma                90
_cell_volume                     2055.6(6)
_cell_formula_units_Z            4
_cell_measurement_temperature    293(2)
_cell_measurement_reflns_used    1257
_cell_measurement_theta_min      2.35
_cell_measurement_theta_max      22.15

_exptl_crystal_description       BLOCK
_exptl_crystal_colour            COLOURLESS
_exptl_crystal_density_meas      ?
_exptl_crystal_density_method    ?
_exptl_crystal_density_diffrn    1.531
_exptl_crystal_F_000             976
_exptl_transmission_factor_min   ?
_exptl_transmission_factor_max   ?
_exptl_crystal_size_max          0.36
_exptl_crystal_size_mid          0.30
_exptl_crystal_size_min          0.24
_exptl_absorpt_coefficient_mu    1.238
_shelx_estimated_absorpt_T_min   ?
_shelx_estimated_absorpt_T_max   ?
_exptl_absorpt_correction_type   ?
_exptl_absorpt_correction_T_min  ?
_exptl_absorpt_correction_T_max  ?
_exptl_absorpt_process_details   ?

_exptl_special_details           
;
 ?
;

_diffrn_ambient_temperature      293(2)
_diffrn_radiation_wavelength     0.71073
_diffrn_radiation_type           MoK\a
_diffrn_source                   'sealed tube'
_diffrn_measurement_device_type  'CCD area detector'
_diffrn_measurement_method       'phi and omega scans'
_diffrn_detector_area_resol_mean ?
_diffrn_reflns_number            11538
_diffrn_reflns_av_unetI/netI     0.0835
_diffrn_reflns_av_R_equivalents  0.0740
_diffrn_reflns_limit_h_min       -10
_diffrn_reflns_limit_h_max       10
_diffrn_reflns_limit_k_min       -30
_diffrn_reflns_limit_k_max       30
_diffrn_reflns_limit_l_min       -11
_diffrn_reflns_limit_l_max       11
_diffrn_reflns_theta_min         1.566
_diffrn_reflns_theta_max         24.999
_diffrn_reflns_theta_full        25.242
_diffrn_measured_fraction_theta_max 0.996
_diffrn_measured_fraction_theta_full 0.967
_diffrn_reflns_Laue_measured_fraction_max 0.996
_diffrn_reflns_Laue_measured_fraction_full 0.967
_diffrn_reflns_point_group_measured_fraction_max 0.996
_diffrn_reflns_point_group_measured_fraction_full 0.967
_reflns_number_total             3615
_reflns_number_gt                2215
_reflns_threshold_expression     'I > 2\s(I)'
_reflns_Friedel_coverage         0.000
_reflns_Friedel_fraction_max     .
_reflns_Friedel_fraction_full    .

_reflns_special_details          
;
 Reflections were merged by SHELXL according to the crystal
 class for the calculation of statistics and refinement.
 
 _reflns_Friedel_fraction is defined as the number of unique
 Friedel pairs measured divided by the number that would be
 possible theoretically, ignoring centric projections and
 systematic absences.
;

_computing_data_collection       'Bruker SMART'
_computing_cell_refinement       'Bruker SMART'
_computing_data_reduction        'Bruker SAINT'
_computing_structure_solution    'SHELXL-2014 (Sheldrick, 2014)'
_computing_structure_refinement  'SHELXL-2014 (Sheldrick, 2014)'
_computing_molecular_graphics    ?
_computing_publication_material  ?

_refine_special_details          
;
 ?
;
_refine_ls_structure_factor_coef Fsqd
_refine_ls_matrix_type           full
_refine_ls_weighting_scheme      calc
_refine_ls_weighting_details     
'w=1/[\s^2^(Fo^2^)+(0.0466P)^2^] where P=(Fo^2^+2Fc^2^)/3'
_atom_sites_solution_primary     ?
_atom_sites_solution_secondary   ?
_atom_sites_solution_hydrogens   mixed
_refine_ls_hydrogen_treatment    constr
_refine_ls_extinction_method     none
_refine_ls_extinction_coef       .
_refine_ls_number_reflns         3602
_refine_ls_number_parameters     281
_refine_ls_number_restraints     0
_refine_ls_R_factor_all          0.0980
_refine_ls_R_factor_gt           0.0487
_refine_ls_wR_factor_ref         0.1112
_refine_ls_wR_factor_gt          0.0975
_refine_ls_goodness_of_fit_ref   0.978
_refine_ls_restrained_S_all      0.978
_refine_ls_shift/su_max          0.000
_refine_ls_shift/su_mean         0.000

loop_
_atom_site_label
_atom_site_type_symbol
_atom_site_fract_x
_atom_site_fract_y
_atom_site_fract_z
_atom_site_U_iso_or_equiv
_atom_site_adp_type
_atom_site_occupancy
_atom_site_site_symmetry_order
_atom_site_calc_flag
_atom_site_refinement_flags_posn
_atom_site_refinement_flags_adp
_atom_site_refinement_flags_occupancy
_atom_site_disorder_assembly
_atom_site_disorder_group
Zn1 Zn 0.74471(6) 0.11807(2) 1.05554(5) 0.02842(17) Uani 1 1 d . . . . .
O1 O 0.6060(3) 0.07107(11) 0.8972(3) 0.0409(8) Uani 1 1 d . . . . .
O2 O 0.4961(4) 0.14488(11) 0.7928(3) 0.0441(9) Uani 1 1 d . . . . .
O4 O -0.0256(4) 0.14215(12) 0.3260(3) 0.0432(8) Uani 1 1 d . . . . .
O3 O -0.0993(3) 0.06973(11) 0.2008(3) 0.0384(8) Uani 1 1 d . . . . .
O5 O 0.3133(4) -0.06344(11) 0.5321(3) 0.0532(10) Uani 1 1 d . . . . .
N2 N 1.5899(4) 0.34574(14) 0.6339(4) 0.0316(9) Uani 1 1 d . . . . .
N1 N 0.8968(4) 0.15824(13) 0.9801(4) 0.0310(9) Uani 1 1 d . . . . .
C12 C 1.4896(5) 0.37452(18) 0.6754(5) 0.0370(11) Uani 1 1 d . . . . .
H12 H 1.4924 0.4100 0.6658 0.044 Uiso 1 1 calc R U . . .
C11 C 1.3812(5) 0.35359(17) 0.7323(5) 0.0375(11) Uani 1 1 d . . . . .
H11 H 1.3133 0.3752 0.7600 0.045 Uiso 1 1 calc R U . . .
C10 C 1.3727(5) 0.30083(17) 0.7483(4) 0.0309(10) Uani 1 1 d . . . . .
C9 C 1.4814(5) 0.27132(17) 0.7062(5) 0.0394(12) Uani 1 1 d . . . . .
H9 H 1.4822 0.2357 0.7149 0.047 Uiso 1 1 calc R U . . .
C8 C 1.5870(6) 0.29476(18) 0.6521(5) 0.0417(12) Uani 1 1 d . . . . .
H8 H 1.6597 0.2743 0.6270 0.050 Uiso 1 1 calc R U . . .
C7 C 1.2552(5) 0.27831(18) 0.8032(5) 0.0393(12) Uani 1 1 d . . . . .
H7 H 1.1908 0.3009 0.8319 0.047 Uiso 1 1 calc R U . . .
C6 C 1.2316(5) 0.22866(18) 0.8160(5) 0.0383(12) Uani 1 1 d . . . . .
H6 H 1.2963 0.2061 0.7874 0.046 Uiso 1 1 calc R U . . .
C5 C 1.0072(5) 0.13102(16) 0.9458(5) 0.0345(11) Uani 1 1 d . . . . .
H5 H 1.0114 0.0956 0.9597 0.041 Uiso 1 1 calc R U . . .
C4 C 1.1144(5) 0.15270(18) 0.8910(5) 0.0366(12) Uani 1 1 d . . . . .
H4 H 1.1878 0.1320 0.8674 0.044 Uiso 1 1 calc R U . . .
C3 C 1.1135(5) 0.20560(18) 0.8708(4) 0.0324(11) Uani 1 1 d . . . . .
C2 C 0.9977(5) 0.23413(17) 0.9062(5) 0.0378(12) Uani 1 1 d . . . . .
H2 H 0.9920 0.2697 0.8952 0.045 Uiso 1 1 calc R U . . .
C1 C 0.8929(5) 0.20907(17) 0.9573(5) 0.0384(12) Uani 1 1 d . . . . .
H1 H 0.8143 0.2285 0.9775 0.046 Uiso 1 1 calc R U . . .
C13 C 0.3788(5) 0.06796(16) 0.6617(5) 0.0308(10) Uani 1 1 d . . . . .
C14 C 0.2465(5) 0.09403(16) 0.5519(5) 0.0323(10) Uani 1 1 d . . . . .
H14 H 0.2337 0.1293 0.5589 0.039 Uiso 1 1 calc R U . . .
C15 C 0.1342(5) 0.06696(16) 0.4321(4) 0.0297(10) Uani 1 1 d . . . . .
C16 C 0.1549(5) 0.01434(17) 0.4221(5) 0.0373(12) Uani 1 1 d . . . . .
H16 H 0.0810 -0.0036 0.3413 0.045 Uiso 1 1 calc R U . . .
C17 C 0.2838(5) -0.01165(17) 0.5305(5) 0.0382(12) Uani 1 1 d . . . . .
C18 C 0.3964(5) 0.01554(17) 0.6505(5) 0.0364(12) Uani 1 1 d . . . . .
H18 H 0.4841 -0.0018 0.7236 0.044 Uiso 1 1 calc R U . . .
C19 C 0.4999(5) 0.09751(18) 0.7907(5) 0.0316(11) Uani 1 1 d . . . . .
C20 C -0.0056(5) 0.09574(18) 0.3143(5) 0.0312(11) Uani 1 1 d . . . . .
C21 C 0.2105(6) -0.09268(17) 0.4075(5) 0.0435(13) Uani 1 1 d . . . . .
H21A H 0.2243 -0.0805 0.3214 0.052 Uiso 1 1 calc R U . . .
H21B H 0.0919 -0.0898 0.3911 0.052 Uiso 1 1 calc R U . . .
C22 C 0.2691(6) -0.14793(18) 0.4396(5) 0.0572(15) Uani 1 1 d . . . . .
H22A H 0.2040 -0.1691 0.3578 0.086 Uiso 1 1 calc R U . . .
H22B H 0.2536 -0.1595 0.5244 0.086 Uiso 1 1 calc R U . . .
H22C H 0.3869 -0.1501 0.4569 0.086 Uiso 1 1 calc R U . . .
O1W O 0.2157(8) 0.0258(2) 0.9726(8) 0.278(5) Uani 1 1 d . . . . .
H1WA H 0.1486 0.0082 0.9012 0.417 Uiso 1 1 d R U . . .
H1WB H 0.3102 0.0103 1.0115 0.417 Uiso 1 1 d R U . . .

loop_
_atom_site_aniso_label
_atom_site_aniso_U_11
_atom_site_aniso_U_22
_atom_site_aniso_U_33
_atom_site_aniso_U_23
_atom_site_aniso_U_13
_atom_site_aniso_U_12
Zn1 0.0279(3) 0.0272(3) 0.0250(3) -0.0008(3) 0.0053(2) 0.0005(3)
O1 0.0453(19) 0.0295(19) 0.0276(19) -0.0002(15) -0.0065(16) 0.0005(14)
O2 0.048(2) 0.0246(19) 0.044(2) -0.0057(15) 0.0026(17) 0.0007(15)
O4 0.0386(18) 0.030(2) 0.043(2) 0.0011(16) -0.0021(16) 0.0021(15)
O3 0.0403(18) 0.0341(18) 0.0245(18) 0.0005(15) -0.0040(15) 0.0040(15)
O5 0.064(2) 0.0253(18) 0.040(2) -0.0064(16) -0.0105(18) 0.0075(16)
N2 0.0264(19) 0.033(2) 0.030(2) 0.0054(18) 0.0064(18) 0.0024(17)
N1 0.029(2) 0.031(2) 0.029(2) -0.0002(17) 0.0081(18) -0.0016(17)
C12 0.039(3) 0.031(3) 0.039(3) -0.001(2) 0.013(2) -0.001(2)
C11 0.037(3) 0.037(3) 0.040(3) 0.002(2) 0.018(2) 0.003(2)
C10 0.028(2) 0.038(3) 0.022(2) 0.004(2) 0.004(2) 0.003(2)
C9 0.047(3) 0.029(3) 0.049(3) 0.006(2) 0.025(3) 0.003(2)
C8 0.045(3) 0.036(3) 0.050(3) 0.007(2) 0.025(3) 0.008(2)
C7 0.034(3) 0.045(3) 0.040(3) 0.000(2) 0.017(2) 0.001(2)
C6 0.034(3) 0.039(3) 0.043(3) 0.007(2) 0.016(2) 0.006(2)
C5 0.033(2) 0.031(3) 0.034(3) -0.001(2) 0.008(2) 0.001(2)
C4 0.032(3) 0.041(3) 0.036(3) 0.000(2) 0.013(2) 0.006(2)
C3 0.031(2) 0.036(3) 0.027(3) 0.001(2) 0.008(2) -0.002(2)
C2 0.043(3) 0.028(3) 0.041(3) 0.002(2) 0.015(2) -0.003(2)
C1 0.042(3) 0.031(3) 0.047(3) 0.000(2) 0.023(2) 0.002(2)
C13 0.032(2) 0.032(3) 0.024(3) 0.001(2) 0.007(2) 0.001(2)
C14 0.036(2) 0.024(2) 0.031(3) -0.001(2) 0.007(2) -0.001(2)
C15 0.031(2) 0.030(3) 0.024(3) 0.003(2) 0.007(2) -0.001(2)
C16 0.037(3) 0.033(3) 0.030(3) -0.008(2) 0.000(2) -0.002(2)
C17 0.041(3) 0.029(3) 0.030(3) -0.001(2) 0.000(2) 0.000(2)
C18 0.038(3) 0.032(3) 0.028(3) 0.006(2) 0.002(2) 0.009(2)
C19 0.027(3) 0.039(3) 0.025(3) -0.002(2) 0.006(2) -0.003(2)
C20 0.032(3) 0.032(3) 0.027(3) 0.002(2) 0.008(2) -0.003(2)
C21 0.056(3) 0.026(3) 0.035(3) -0.007(2) 0.004(3) 0.002(2)
C22 0.070(4) 0.037(3) 0.041(3) -0.010(3) -0.002(3) -0.003(3)
O1W 0.298(9) 0.086(5) 0.272(10) -0.071(5) -0.071(7) 0.091(5)

_geom_special_details            
;
 All esds (except the esd in the dihedral angle between two l.s. planes)
 are estimated using the full covariance matrix.  The cell esds are taken
 into account individually in the estimation of esds in distances, angles
 and torsion angles; correlations between esds in cell parameters are only
 used when they are defined by crystal symmetry.  An approximate (isotropic)
 treatment of cell esds is used for estimating esds involving l.s. planes.
;

loop_
_geom_bond_atom_site_label_1
_geom_bond_atom_site_label_2
_geom_bond_distance
_geom_bond_site_symmetry_2
_geom_bond_publ_flag
Zn1 O1 1.979(3) . ?
Zn1 O3 1.984(3) 1_656 ?
Zn1 N2 2.030(3) 4_466 ?
Zn1 N1 2.043(3) . ?
O1 C19 1.290(5) . ?
O2 C19 1.233(5) . ?
O4 C20 1.232(5) . ?
O3 C20 1.290(5) . ?
O3 Zn1 1.984(3) 1_454 ?
O5 C17 1.369(5) . ?
O5 C21 1.425(5) . ?
N2 C12 1.329(5) . ?
N2 C8 1.340(5) . ?
N2 Zn1 2.030(3) 4_665 ?
N1 C5 1.336(5) . ?
N1 C1 1.340(5) . ?
C12 C11 1.386(5) . ?
C12 H12 0.9300 . ?
C11 C10 1.387(6) . ?
C11 H11 0.9300 . ?
C10 C9 1.401(6) . ?
C10 C7 1.454(6) . ?
C9 C8 1.374(6) . ?
C9 H9 0.9300 . ?
C8 H8 0.9300 . ?
C7 C6 1.321(6) . ?
C7 H7 0.9300 . ?
C6 C3 1.464(6) . ?
C6 H6 0.9300 . ?
C5 C4 1.371(5) . ?
C5 H5 0.9300 . ?
C4 C3 1.390(6) . ?
C4 H4 0.9300 . ?
C3 C2 1.398(6) . ?
C2 C1 1.369(5) . ?
C2 H2 0.9300 . ?
C1 H1 0.9300 . ?
C13 C18 1.381(6) . ?
C13 C14 1.401(5) . ?
C13 C19 1.505(5) . ?
C14 C15 1.393(5) . ?
C14 H14 0.9300 . ?
C15 C16 1.389(6) . ?
C15 C20 1.504(5) . ?
C16 C17 1.379(5) . ?
C16 H16 0.9300 . ?
C17 C18 1.397(6) . ?
C18 H18 0.9300 . ?
C21 C22 1.514(6) . ?
C21 H21A 0.9700 . ?
C21 H21B 0.9700 . ?
C22 H22A 0.9600 . ?
C22 H22B 0.9600 . ?
C22 H22C 0.9600 . ?
O1W H1WA 0.8501 . ?
O1W H1WB 0.8499 . ?

loop_
_geom_angle_atom_site_label_1
_geom_angle_atom_site_label_2
_geom_angle_atom_site_label_3
_geom_angle
_geom_angle_site_symmetry_1
_geom_angle_site_symmetry_3
_geom_angle_publ_flag
O1 Zn1 O3 102.12(12) . 1_656 ?
O1 Zn1 N2 108.51(13) . 4_466 ?
O3 Zn1 N2 111.52(13) 1_656 4_466 ?
O1 Zn1 N1 106.84(13) . . ?
O3 Zn1 N1 104.43(13) 1_656 . ?
N2 Zn1 N1 121.63(14) 4_466 . ?
C19 O1 Zn1 109.5(3) . . ?
C20 O3 Zn1 108.3(3) . 1_454 ?
C17 O5 C21 117.9(3) . . ?
C12 N2 C8 117.7(4) . . ?
C12 N2 Zn1 118.0(3) . 4_665 ?
C8 N2 Zn1 124.2(3) . 4_665 ?
C5 N1 C1 116.8(4) . . ?
C5 N1 Zn1 116.9(3) . . ?
C1 N1 Zn1 126.3(3) . . ?
N2 C12 C11 122.5(4) . . ?
N2 C12 H12 118.8 . . ?
C11 C12 H12 118.8 . . ?
C12 C11 C10 120.8(4) . . ?
C12 C11 H11 119.6 . . ?
C10 C11 H11 119.6 . . ?
C11 C10 C9 115.7(4) . . ?
C11 C10 C7 121.3(4) . . ?
C9 C10 C7 123.0(4) . . ?
C8 C9 C10 120.3(4) . . ?
C8 C9 H9 119.9 . . ?
C10 C9 H9 119.9 . . ?
N2 C8 C9 123.0(4) . . ?
N2 C8 H8 118.5 . . ?
C9 C8 H8 118.5 . . ?
C6 C7 C10 126.0(4) . . ?
C6 C7 H7 117.0 . . ?
C10 C7 H7 117.0 . . ?
C7 C6 C3 126.5(4) . . ?
C7 C6 H6 116.8 . . ?
C3 C6 H6 116.8 . . ?
N1 C5 C4 123.3(4) . . ?
N1 C5 H5 118.4 . . ?
C4 C5 H5 118.4 . . ?
C5 C4 C3 120.0(4) . . ?
C5 C4 H4 120.0 . . ?
C3 C4 H4 120.0 . . ?
C4 C3 C2 116.8(4) . . ?
C4 C3 C6 119.7(4) . . ?
C2 C3 C6 123.5(4) . . ?
C1 C2 C3 119.2(4) . . ?
C1 C2 H2 120.4 . . ?
C3 C2 H2 120.4 . . ?
N1 C1 C2 123.9(4) . . ?
N1 C1 H1 118.0 . . ?
C2 C1 H1 118.0 . . ?
C18 C13 C14 119.7(4) . . ?
C18 C13 C19 120.8(4) . . ?
C14 C13 C19 119.5(4) . . ?
C15 C14 C13 119.8(4) . . ?
C15 C14 H14 120.1 . . ?
C13 C14 H14 120.1 . . ?
C16 C15 C14 119.7(4) . . ?
C16 C15 C20 121.3(4) . . ?
C14 C15 C20 119.0(4) . . ?
C17 C16 C15 120.8(4) . . ?
C17 C16 H16 119.6 . . ?
C15 C16 H16 119.6 . . ?
O5 C17 C16 125.3(4) . . ?
O5 C17 C18 115.3(4) . . ?
C16 C17 C18 119.4(4) . . ?
C13 C18 C17 120.6(4) . . ?
C13 C18 H18 119.7 . . ?
C17 C18 H18 119.7 . . ?
O2 C19 O1 122.2(4) . . ?
O2 C19 C13 120.7(4) . . ?
O1 C19 C13 117.0(4) . . ?
O4 C20 O3 122.4(4) . . ?
O4 C20 C15 120.8(4) . . ?
O3 C20 C15 116.8(4) . . ?
O5 C21 C22 106.5(3) . . ?
O5 C21 H21A 110.4 . . ?
C22 C21 H21A 110.4 . . ?
O5 C21 H21B 110.4 . . ?
C22 C21 H21B 110.4 . . ?
H21A C21 H21B 108.6 . . ?
C21 C22 H22A 109.5 . . ?
C21 C22 H22B 109.5 . . ?
H22A C22 H22B 109.5 . . ?
C21 C22 H22C 109.5 . . ?
H22A C22 H22C 109.5 . . ?
H22B C22 H22C 109.5 . . ?
H1WA O1W H1WB 109.5 . . ?

loop_
_geom_torsion_atom_site_label_1
_geom_torsion_atom_site_label_2
_geom_torsion_atom_site_label_3
_geom_torsion_atom_site_label_4
_geom_torsion
_geom_torsion_site_symmetry_1
_geom_torsion_site_symmetry_2
_geom_torsion_site_symmetry_3
_geom_torsion_site_symmetry_4
_geom_torsion_publ_flag
C8 N2 C12 C11 -1.7(6) . . . . ?
Zn1 N2 C12 C11 -179.1(3) 4_665 . . . ?
N2 C12 C11 C10 -0.1(7) . . . . ?
C12 C11 C10 C9 1.1(6) . . . . ?
C12 C11 C10 C7 -177.9(4) . . . . ?
C11 C10 C9 C8 -0.4(6) . . . . ?
C7 C10 C9 C8 178.5(4) . . . . ?
C12 N2 C8 C9 2.4(6) . . . . ?
Zn1 N2 C8 C9 179.6(3) 4_665 . . . ?
C10 C9 C8 N2 -1.4(7) . . . . ?
C11 C10 C7 C6 176.6(5) . . . . ?
C9 C10 C7 C6 -2.3(7) . . . . ?
C10 C7 C6 C3 -179.9(4) . . . . ?
C1 N1 C5 C4 0.6(6) . . . . ?
Zn1 N1 C5 C4 178.6(3) . . . . ?
N1 C5 C4 C3 1.0(7) . . . . ?
C5 C4 C3 C2 -1.1(6) . . . . ?
C5 C4 C3 C6 178.3(4) . . . . ?
C7 C6 C3 C4 -173.8(5) . . . . ?
C7 C6 C3 C2 5.6(7) . . . . ?
C4 C3 C2 C1 -0.2(6) . . . . ?
C6 C3 C2 C1 -179.7(4) . . . . ?
C5 N1 C1 C2 -2.1(6) . . . . ?
Zn1 N1 C1 C2 -179.9(3) . . . . ?
C3 C2 C1 N1 2.0(7) . . . . ?
C18 C13 C14 C15 -0.2(6) . . . . ?
C19 C13 C14 C15 179.8(4) . . . . ?
C13 C14 C15 C16 -0.4(6) . . . . ?
C13 C14 C15 C20 -179.2(4) . . . . ?
C14 C15 C16 C17 1.0(7) . . . . ?
C20 C15 C16 C17 179.8(4) . . . . ?
C21 O5 C17 C16 4.6(7) . . . . ?
C21 O5 C17 C18 -175.4(4) . . . . ?
C15 C16 C17 O5 178.9(4) . . . . ?
C15 C16 C17 C18 -1.1(7) . . . . ?
C14 C13 C18 C17 0.1(6) . . . . ?
C19 C13 C18 C17 -179.9(4) . . . . ?
O5 C17 C18 C13 -179.5(4) . . . . ?
C16 C17 C18 C13 0.5(7) . . . . ?
Zn1 O1 C19 O2 2.0(5) . . . . ?
Zn1 O1 C19 C13 -177.9(3) . . . . ?
C18 C13 C19 O2 171.7(4) . . . . ?
C14 C13 C19 O2 -8.3(6) . . . . ?
C18 C13 C19 O1 -8.4(6) . . . . ?
C14 C13 C19 O1 171.6(4) . . . . ?
Zn1 O3 C20 O4 4.5(5) 1_454 . . . ?
Zn1 O3 C20 C15 -174.0(3) 1_454 . . . ?
C16 C15 C20 O4 178.1(4) . . . . ?
C14 C15 C20 O4 -3.1(6) . . . . ?
C16 C15 C20 O3 -3.4(6) . . . . ?
C14 C15 C20 O3 175.4(4) . . . . ?
C17 O5 C21 C22 -179.4(4) . . . . ?

_refine_diff_density_max         0.745
_refine_diff_density_min         -0.384
_refine_diff_density_rms         0.078

_shelxl_version_number           2014-3

_shelx_res_file                  
;
TITL a in P21/c #14 New: P21/c
CELL 0.71073 8.615 26.006 10.0175 90 113.667 90
ZERR 4 0.0015 0.004 0.0017 0 0.002 0
LATT 1
SYMM -X,0.5+Y,0.5-Z
SFAC C H N O Zn
UNIT 88 80 8 24 4

L.S. 100
PLAN  10
TEMP 20
BOND $H
HTAB
CONF
fmap 2
acta
OMIT 0 50
OMIT -1 14 6
OMIT 0 17 9
OMIT -1 20 9
OMIT -3 1 3
OMIT -3 2 4

WGHT    0.046600
FVAR       0.42028
ZN1   5    0.744711    0.118068    1.055539    11.00000    0.02795    0.02724 =
         0.02501   -0.00083    0.00534    0.00046
O1    4    0.606037    0.071071    0.897178    11.00000    0.04532    0.02946 =
         0.02760   -0.00017   -0.00650    0.00047
O2    4    0.496097    0.144876    0.792798    11.00000    0.04843    0.02462 =
         0.04390   -0.00568    0.00264    0.00075
O4    4   -0.025555    0.142152    0.326029    11.00000    0.03863    0.03016 =
         0.04305    0.00115   -0.00206    0.00209
O3    4   -0.099290    0.069725    0.200808    11.00000    0.04029    0.03408 =
         0.02454    0.00049   -0.00404    0.00400
O5    4    0.313314   -0.063438    0.532072    11.00000    0.06418    0.02528 =
         0.04009   -0.00642   -0.01052    0.00747
N2    3    1.589894    0.345740    0.633934    11.00000    0.02643    0.03311 =
         0.03039    0.00538    0.00638    0.00239
N1    3    0.896813    0.158239    0.980102    11.00000    0.02948    0.03094 =
         0.02914   -0.00016    0.00807   -0.00159
C12   1    1.489643    0.374522    0.675371    11.00000    0.03862    0.03110 =
         0.03900   -0.00058    0.01329   -0.00116
AFIX  43
H12   2    1.492350    0.410045    0.665840    11.00000   -1.20000
AFIX   0
C11   1    1.381194    0.353587    0.732261    11.00000    0.03683    0.03724 =
         0.04047    0.00172    0.01752    0.00290
AFIX  43
H11   2    1.313328    0.375186    0.759989    11.00000   -1.20000
AFIX   0
C10   1    1.372656    0.300832    0.748338    11.00000    0.02803    0.03756 =
         0.02155    0.00378    0.00411    0.00323
C9    1    1.481445    0.271324    0.706214    11.00000    0.04655    0.02888 =
         0.04879    0.00580    0.02529    0.00253
AFIX  43
H9    2    1.482214    0.235711    0.714900    11.00000   -1.20000
AFIX   0
C8    1    1.586972    0.294760    0.652144    11.00000    0.04507    0.03603 =
         0.05009    0.00665    0.02537    0.00778
AFIX  43
H8    2    1.659690    0.274316    0.627035    11.00000   -1.20000
AFIX   0
C7    1    1.255209    0.278306    0.803190    11.00000    0.03444    0.04471 =
         0.04049   -0.00038    0.01698    0.00100
AFIX  43
H7    2    1.190800    0.300936    0.831884    11.00000   -1.20000
AFIX   0
C6    1    1.231555    0.228659    0.816026    11.00000    0.03369    0.03885 =
         0.04325    0.00660    0.01639    0.00618
AFIX  43
H6    2    1.296319    0.206136    0.787419    11.00000   -1.20000
AFIX   0
C5    1    1.007185    0.131024    0.945771    11.00000    0.03327    0.03062 =
         0.03446   -0.00054    0.00810    0.00062
AFIX  43
H5    2    1.011450    0.095611    0.959727    11.00000   -1.20000
AFIX   0
C4    1    1.114444    0.152701    0.891004    11.00000    0.03229    0.04095 =
         0.03620    0.00038    0.01330    0.00618
AFIX  43
H4    2    1.187802    0.132017    0.867372    11.00000   -1.20000
AFIX   0
C3    1    1.113531    0.205597    0.870804    11.00000    0.03051    0.03641 =
         0.02696    0.00065    0.00801   -0.00153
C2    1    0.997738    0.234130    0.906220    11.00000    0.04278    0.02763 =
         0.04138    0.00236    0.01506   -0.00269
AFIX  43
H2    2    0.992021    0.269678    0.895176    11.00000   -1.20000
AFIX   0
C1    1    0.892928    0.209073    0.957344    11.00000    0.04198    0.03130 =
         0.04702    0.00016    0.02311    0.00196
AFIX  43
H1    2    0.814289    0.228507    0.977492    11.00000   -1.20000
AFIX   0
C13   1    0.378770    0.067961    0.661749    11.00000    0.03219    0.03227 =
         0.02378    0.00144    0.00701    0.00062
C14   1    0.246462    0.094026    0.551851    11.00000    0.03557    0.02392 =
         0.03102   -0.00070    0.00683   -0.00149
AFIX  43
H14   2    0.233659    0.129300    0.558894    11.00000   -1.20000
AFIX   0
C15   1    0.134189    0.066961    0.432050    11.00000    0.03137    0.02969 =
         0.02401    0.00264    0.00690   -0.00137
C16   1    0.154928    0.014340    0.422081    11.00000    0.03673    0.03280 =
         0.02987   -0.00763    0.00030   -0.00173
AFIX  43
H16   2    0.080953   -0.003593    0.341260    11.00000   -1.20000
AFIX   0
C17   1    0.283832   -0.011649    0.530520    11.00000    0.04126    0.02946 =
         0.03027   -0.00053    0.00011    0.00018
C18   1    0.396436    0.015540    0.650548    11.00000    0.03785    0.03236 =
         0.02850    0.00592    0.00246    0.00876
AFIX  43
H18   2    0.484069   -0.001797    0.723563    11.00000   -1.20000
AFIX   0
C19   1    0.499908    0.097515    0.790659    11.00000    0.02699    0.03881 =
         0.02474   -0.00159    0.00606   -0.00281
C20   1   -0.005562    0.095738    0.314292    11.00000    0.03152    0.03196 =
         0.02675    0.00228    0.00807   -0.00295
C21   1    0.210499   -0.092681    0.407541    11.00000    0.05592    0.02573 =
         0.03545   -0.00694    0.00430    0.00247
AFIX  23
H21A  2    0.224286   -0.080499    0.321427    11.00000   -1.20000
H21B  2    0.091937   -0.089761    0.391057    11.00000   -1.20000
AFIX   0
C22   1    0.269113   -0.147926    0.439608    11.00000    0.07044    0.03732 =
         0.04072   -0.01005   -0.00195   -0.00302
AFIX 137
H22A  2    0.203971   -0.169140    0.357805    11.00000   -1.50000
H22B  2    0.253640   -0.159539    0.524413    11.00000   -1.50000
H22C  2    0.386895   -0.150130    0.456938    11.00000   -1.50000
AFIX   0

O1W   4    0.215676    0.025770    0.972583    11.00000    0.29757    0.08612 =
         0.27185   -0.07092   -0.07122    0.09128
AFIX   3
H1WA  2    0.148626    0.008190    0.901173    11.00000   -1.50000
H1WB  2    0.310206    0.010290    1.011473    11.00000   -1.50000
AFIX   0
HKLF 4

REM  a in P21/c #14 New: P21/c
REM R1 =  0.0487 for    2215 Fo > 4sig(Fo)  and  0.0980 for all    3602 data
REM    281 parameters refined using      0 restraints

END

WGHT      0.0466      0.0000

REM Instructions for potential hydrogen bonds
EQIV $1 x+1, y, z
HTAB C9 O2_$1
HTAB C5 O1W_$1
EQIV $2 x+1, -y+1/2, z+1/2
HTAB C2 O4_$2
EQIV $3 -x, -y, -z+1
HTAB O1W O3_$3
EQIV $4 -x+1, -y, -z+2
HTAB O1W O1_$4

REM Highest difference peak  0.745,  deepest hole -0.384,  1-sigma level  0.078
Q1    1   0.0699 -0.0046  1.0160  11.00000  0.05    0.37
Q2    1   0.0201  0.0028  0.9457  11.00000  0.05    0.35
Q3    1   0.8714  0.1506  1.0593  11.00000  0.05    0.33
Q4    1   0.0986  0.1422  0.6587  11.00000  0.05    0.33
Q5    1   0.2213  0.0313  1.1046  11.00000  0.05    0.33
Q6    1   0.7162  0.1405  0.9232  11.00000  0.05    0.33
Q7    1   0.2054  0.0809  0.4761  11.00000  0.05    0.31
Q8    1  -0.0936 -0.0901  0.3603  11.00000  0.05    0.29
Q9    1   1.7243  0.2692  0.7044  11.00000  0.05    0.27
Q10   1   0.3481  0.1700  0.6375  11.00000  0.05    0.27
;
_shelx_res_checksum              88889
####################################################################### 
# 
# This file contains crystal structure data downloaded from the 
# Cambridge Structural Database (CSD) hosted by the Cambridge 
# Crystallographic Data Centre (CCDC).
# 
# Full information about CCDC data access policies and citation 
# guidelines are available at http://www.ccdc.cam.ac.uk/access/V1 
# 
# Audit and citation data items may have been added by the CCDC. 
# Please retain this information to preserve the provenance of 
# this file and to allow appropriate attribution of the data. 
# 
#######################################################################

data_4
_database_code_depnum_ccdc_archive 'CCDC 1557109'
_audit_update_record             
;
2018-02-08 deposited with the CCDC.
2018-02-09 downloaded from the CCDC.
;

_audit_creation_method           SHELXL-2014
_chemical_name_systematic        
;
 ?
;
_chemical_name_common            ?
_chemical_melting_point          ?
_chemical_formula_moiety         'C23 H22 N2 O5 Zn'
_chemical_formula_sum            'C23 H22 N2 O5 Zn'
_chemical_formula_weight         471.81

loop_
_atom_type_symbol
_atom_type_description
_atom_type_scat_dispersion_real
_atom_type_scat_dispersion_imag
_atom_type_scat_source
C C 0.0030 0.0020 'International Tables Vol C Tables 4.2.6.8 and 6.1.1.4'
H H 0.0000 0.0000 'International Tables Vol C Tables 4.2.6.8 and 6.1.1.4'
N N 0.0060 0.0030 'International Tables Vol C Tables 4.2.6.8 and 6.1.1.4'
O O 0.0110 0.0060 'International Tables Vol C Tables 4.2.6.8 and 6.1.1.4'
Zn Zn 0.2840 1.4300 'International Tables Vol C Tables 4.2.6.8 and 6.1.1.4'

_space_group_crystal_system      orthorhombic
_space_group_IT_number           64
_space_group_name_H-M_alt        'C m c a'
_space_group_name_Hall           '-C 2bc 2'

_shelx_space_group_comment       
;
The symmetry employed for this shelxl refinement is uniquely defined
by the following loop, which should always be used as a source of
symmetry information in preference to the above space-group names.
They are only intended as comments.
;

loop_
_space_group_symop_operation_xyz
'x, y, z'
'-x, -y+1/2, z+1/2'
'x, -y, -z'
'-x, y+1/2, -z+1/2'
'x+1/2, y+1/2, z'
'-x+1/2, -y+1, z+1/2'
'x+1/2, -y+1/2, -z'
'-x+1/2, y+1, -z+1/2'
'-x, -y, -z'
'x, y-1/2, -z-1/2'
'-x, y, z'
'x, -y-1/2, z-1/2'
'-x+1/2, -y+1/2, -z'
'x+1/2, y, -z-1/2'
'-x+1/2, y+1/2, z'
'x+1/2, -y, z-1/2'

_cell_length_a                   18.696(2)
_cell_length_b                   14.2482(17)
_cell_length_c                   16.1635(19)
_cell_angle_alpha                90
_cell_angle_beta                 90
_cell_angle_gamma                90
_cell_volume                     4305.7(9)
_cell_formula_units_Z            8
_cell_measurement_temperature    293(2)
_cell_measurement_reflns_used    2283
_cell_measurement_theta_min      2.19
_cell_measurement_theta_max      20.83

_exptl_crystal_description       block
_exptl_crystal_colour            colourless
_exptl_crystal_density_meas      ?
_exptl_crystal_density_method    ?
_exptl_crystal_density_diffrn    1.456
_exptl_crystal_F_000             1952
_exptl_transmission_factor_min   ?
_exptl_transmission_factor_max   ?
_exptl_crystal_size_max          0.30
_exptl_crystal_size_mid          0.16
_exptl_crystal_size_min          0.15
_exptl_absorpt_coefficient_mu    1.178
_shelx_estimated_absorpt_T_min   ?
_shelx_estimated_absorpt_T_max   ?
_exptl_absorpt_correction_type   ?
_exptl_absorpt_correction_T_min  ?
_exptl_absorpt_correction_T_max  ?
_exptl_absorpt_process_details   ?

_exptl_special_details           
;
 ?
;

_diffrn_ambient_temperature      293(2)
_diffrn_radiation_wavelength     0.71073
_diffrn_radiation_type           MoK\a
_diffrn_source                   'sealed tube'
_diffrn_measurement_device_type  'CCD area detector'
_diffrn_measurement_method       'phi and omega scans'
_diffrn_detector_area_resol_mean ?
_diffrn_reflns_number            12107
_diffrn_reflns_av_unetI/netI     0.0313
_diffrn_reflns_av_R_equivalents  0.0453
_diffrn_reflns_limit_h_min       -22
_diffrn_reflns_limit_h_max       21
_diffrn_reflns_limit_k_min       -17
_diffrn_reflns_limit_k_max       16
_diffrn_reflns_limit_l_min       -19
_diffrn_reflns_limit_l_max       19
_diffrn_reflns_theta_min         2.179
_diffrn_reflns_theta_max         25.497
_diffrn_reflns_theta_full        25.242
_diffrn_measured_fraction_theta_max 0.993
_diffrn_measured_fraction_theta_full 0.993
_diffrn_reflns_Laue_measured_fraction_max 0.993
_diffrn_reflns_Laue_measured_fraction_full 0.993
_diffrn_reflns_point_group_measured_fraction_max 0.993
_diffrn_reflns_point_group_measured_fraction_full 0.993
_reflns_number_total             2079
_reflns_number_gt                1439
_reflns_threshold_expression     'I > 2\s(I)'
_reflns_Friedel_coverage         0.000
_reflns_Friedel_fraction_max     .
_reflns_Friedel_fraction_full    .

_reflns_special_details          
;
 Reflections were merged by SHELXL according to the crystal
 class for the calculation of statistics and refinement.
 
 _reflns_Friedel_fraction is defined as the number of unique
 Friedel pairs measured divided by the number that would be
 possible theoretically, ignoring centric projections and
 systematic absences.
;

_computing_data_collection       'Bruker SMART'
_computing_cell_refinement       'Bruker SMART'
_computing_data_reduction        'Bruker SAINT'
_computing_structure_solution    'SHELXL-2014 (Sheldrick, 2014)'
_computing_structure_refinement  'SHELXL-2014 (Sheldrick, 2014)'
_computing_molecular_graphics    ?
_computing_publication_material  ?

_refine_special_details          
;
 ?
;
_refine_ls_structure_factor_coef Fsqd
_refine_ls_matrix_type           full
_refine_ls_weighting_scheme      calc
_refine_ls_weighting_details     
'w=1/[\s^2^(Fo^2^)+(0.0894P)^2^+24.4204P] where P=(Fo^2^+2Fc^2^)/3'
_atom_sites_solution_primary     ?
_atom_sites_solution_secondary   ?
_atom_sites_solution_hydrogens   geom
_refine_ls_hydrogen_treatment    constr
_refine_ls_extinction_method     none
_refine_ls_extinction_coef       .
_refine_ls_number_reflns         2064
_refine_ls_number_parameters     208
_refine_ls_number_restraints     87
_refine_ls_R_factor_all          0.0951
_refine_ls_R_factor_gt           0.0706
_refine_ls_wR_factor_ref         0.2037
_refine_ls_wR_factor_gt          0.1929
_refine_ls_goodness_of_fit_ref   1.088
_refine_ls_restrained_S_all      1.113
_refine_ls_shift/su_max          0.000
_refine_ls_shift/su_mean         0.000

loop_
_atom_site_label
_atom_site_type_symbol
_atom_site_fract_x
_atom_site_fract_y
_atom_site_fract_z
_atom_site_U_iso_or_equiv
_atom_site_adp_type
_atom_site_occupancy
_atom_site_site_symmetry_order
_atom_site_calc_flag
_atom_site_refinement_flags_posn
_atom_site_refinement_flags_adp
_atom_site_refinement_flags_occupancy
_atom_site_disorder_assembly
_atom_site_disorder_group
Zn1 Zn 0.2500 0.22581(5) 0.2500 0.0503(2) Uani 1 2 d S TU P A .
O1 O 0.3621(2) 0.2002(3) 0.2175(3) 0.0739(11) Uani 1 1 d . . . . .
O2 O 0.31223(18) 0.1223(3) 0.3176(2) 0.0702(9) Uani 1 1 d . U . . .
N1 N 0.2596(2) 0.3265(3) 0.3446(2) 0.0539(10) Uani 1 1 d . . . . .
C1 C 0.2378(6) 0.3121(8) 0.4171(7) 0.054(3) Uani 0.5 1 d . . P A 1
H1 H 0.2177 0.2537 0.4280 0.065 Uiso 0.5 1 calc R U P A 1
C2 C 0.2411(7) 0.3754(8) 0.4822(7) 0.064(3) Uani 0.5 1 d . . P A 1
H2 H 0.2266 0.3577 0.5350 0.077 Uiso 0.5 1 calc R U P A 1
C3 C 0.2657(3) 0.4630(3) 0.4682(3) 0.0525(12) Uani 1 1 d . . . . .
C4' C 0.3154(7) 0.4566(10) 0.4076(8) 0.085(4) Uani 0.5 1 d . . P A 2
H4' H 0.3528 0.4996 0.4049 0.102 Uiso 0.5 1 calc R U P A 2
C5' C 0.3101(7) 0.3872(10) 0.3513(8) 0.077(4) Uani 0.5 1 d . . P A 2
H5' H 0.3470 0.3828 0.3130 0.092 Uiso 0.5 1 calc R U P A 2
C7 C 0.4358(2) 0.0958(3) 0.2940(3) 0.0503(12) Uani 1 1 d . . . . .
C8 C 0.5000 0.1349(4) 0.2684(4) 0.0450(15) Uani 1 2 d S T P . .
H8 H 0.5000 0.1873 0.2340 0.054 Uiso 1 2 calc R U P . .
C9 C 0.4352(3) 0.0166(3) 0.3443(3) 0.0602(13) Uani 1 1 d . . . . .
H9 H 0.3924 -0.0092 0.3629 0.072 Uiso 1 1 calc R U . . .
C10 C 0.5000 -0.0225(4) 0.3658(4) 0.065(2) Uani 1 2 d DS T P . .
C6 C 0.3658(3) 0.1414(4) 0.2749(3) 0.0563(12) Uani 1 1 d . . . . .
O3 O 0.4850(4) -0.1050(5) 0.4177(5) 0.110(3) Uani 0.5 1 d D U P B -1
C11 C 0.5501(5) -0.1611(8) 0.4409(10) 0.129(3) Uani 0.5 1 d D U P B -1
H11A H 0.5724 -0.1354 0.4901 0.155 Uiso 0.5 1 calc R U P B -1
H11B H 0.5847 -0.1607 0.3962 0.155 Uiso 0.5 1 calc R U P B -1
C15 C 0.5128(13) -0.3822(11) 0.6300(9) 0.175(5) Uani 0.5 1 d D U P B -1
H15A H 0.5499 -0.3357 0.6296 0.263 Uiso 0.5 1 calc R U P B -1
H15B H 0.5338 -0.4436 0.6273 0.263 Uiso 0.5 1 calc R U P B -1
H15C H 0.4853 -0.3766 0.6799 0.263 Uiso 0.5 1 calc R U P B -1
C14 C 0.4640(10) -0.3677(10) 0.5554(9) 0.174(4) Uani 0.5 1 d D U P B -1
H14A H 0.4150 -0.3821 0.5703 0.209 Uiso 0.5 1 calc R U P B -1
H14B H 0.4782 -0.4095 0.5109 0.209 Uiso 0.5 1 calc R U P B -1
C4 C 0.2909(6) 0.4820(7) 0.3881(6) 0.053(3) Uani 0.5 1 d . . P A 1
H4 H 0.3086 0.5415 0.3759 0.064 Uiso 0.5 1 calc R U P A 1
C5 C 0.2899(6) 0.4144(6) 0.3276(6) 0.051(3) Uani 0.5 1 d . . P A 1
H5 H 0.3093 0.4268 0.2757 0.061 Uiso 0.5 1 calc R U P A 1
C1' C 0.2079(6) 0.3309(8) 0.4059(6) 0.053(3) Uani 0.5 1 d . . P A 2
H1' H 0.1708 0.2874 0.4054 0.063 Uiso 0.5 1 calc R U P A 2
C2' C 0.2097(7) 0.3979(8) 0.4676(7) 0.064(3) Uani 0.5 1 d . . P A 2
H2' H 0.1743 0.3997 0.5080 0.076 Uiso 0.5 1 calc R U P A 2
C12 C 0.5226(8) -0.2631(7) 0.4574(9) 0.145(3) Uani 0.5 1 d D U P B -1
H12A H 0.5007 -0.2880 0.4076 0.174 Uiso 0.5 1 calc R U P B -1
H12B H 0.5627 -0.3032 0.4719 0.174 Uiso 0.5 1 calc R U P B -1
C13 C 0.4696(8) -0.2629(9) 0.5258(9) 0.165(3) Uani 0.5 1 d D U P B -1
H13A H 0.4236 -0.2405 0.5063 0.198 Uiso 0.5 1 calc R U P B -1
H13B H 0.4856 -0.2228 0.5706 0.198 Uiso 0.5 1 calc R U P B -1

loop_
_atom_site_aniso_label
_atom_site_aniso_U_11
_atom_site_aniso_U_22
_atom_site_aniso_U_33
_atom_site_aniso_U_23
_atom_site_aniso_U_13
_atom_site_aniso_U_12
Zn1 0.0534(4) 0.0526(4) 0.0449(4) 0.000 -0.0018(4) 0.000
O1 0.060(2) 0.089(2) 0.073(2) 0.022(2) -0.0046(19) 0.014(2)
O2 0.0470(17) 0.0729(17) 0.091(2) 0.0112(13) -0.0016(14) 0.0107(12)
N1 0.058(2) 0.055(2) 0.049(2) -0.0053(19) -0.0022(18) -0.001(2)
C1 0.060(7) 0.054(5) 0.050(5) 0.004(5) 0.004(5) -0.011(5)
C2 0.086(8) 0.058(6) 0.049(5) 0.011(5) 0.006(6) -0.015(6)
C3 0.056(3) 0.055(3) 0.047(2) 0.000(2) -0.004(2) 0.002(2)
C4' 0.064(7) 0.100(8) 0.092(8) -0.059(6) 0.013(6) -0.019(7)
C5' 0.061(7) 0.108(10) 0.062(7) -0.018(7) 0.021(6) -0.001(7)
C7 0.045(2) 0.054(3) 0.051(2) -0.002(2) 0.001(2) 0.001(2)
C8 0.049(3) 0.044(3) 0.043(3) 0.012(3) 0.000 0.000
C9 0.057(3) 0.056(3) 0.068(3) 0.012(2) 0.008(2) -0.007(2)
C10 0.082(5) 0.053(4) 0.062(4) 0.015(4) 0.000 0.000
C6 0.049(3) 0.061(3) 0.059(3) -0.012(2) -0.001(2) -0.003(2)
O3 0.113(6) 0.103(4) 0.114(4) 0.025(4) -0.005(4) 0.016(4)
C11 0.129(5) 0.125(5) 0.133(5) 0.017(4) -0.014(4) 0.031(4)
C15 0.180(11) 0.161(9) 0.185(9) 0.028(7) 0.004(8) 0.005(10)
C14 0.173(6) 0.179(5) 0.170(6) 0.011(5) 0.002(5) -0.014(5)
C4 0.064(6) 0.042(5) 0.053(5) 0.010(4) 0.013(5) -0.004(5)
C5 0.071(7) 0.040(5) 0.041(5) 0.004(4) 0.001(5) -0.004(5)
C1' 0.053(6) 0.055(6) 0.051(5) -0.006(5) -0.001(5) -0.012(5)
C2' 0.083(8) 0.062(6) 0.046(5) -0.007(5) 0.018(6) -0.013(6)
C12 0.143(5) 0.145(4) 0.146(5) 0.019(4) -0.020(4) 0.020(4)
C13 0.163(5) 0.176(5) 0.157(5) 0.011(4) -0.009(4) 0.003(5)

_geom_special_details            
;
 All esds (except the esd in the dihedral angle between two l.s. planes)
 are estimated using the full covariance matrix.  The cell esds are taken
 into account individually in the estimation of esds in distances, angles
 and torsion angles; correlations between esds in cell parameters are only
 used when they are defined by crystal symmetry.  An approximate (isotropic)
 treatment of cell esds is used for estimating esds involving l.s. planes.
;

loop_
_geom_bond_atom_site_label_1
_geom_bond_atom_site_label_2
_geom_bond_distance
_geom_bond_site_symmetry_2
_geom_bond_publ_flag
Zn1 N1 2.104(4) . ?
Zn1 N1 2.104(4) 8_545 ?
Zn1 O2 2.173(4) . ?
Zn1 O2 2.173(4) 8_545 ?
Zn1 O1 2.192(4) . ?
Zn1 O1 2.192(4) 8_545 ?
Zn1 C6 2.509(5) . ?
Zn1 C6 2.509(5) 8_545 ?
O1 C6 1.253(6) . ?
O2 C6 1.246(6) . ?
N1 C1 1.257(11) . ?
N1 C5' 1.284(14) . ?
N1 C1' 1.386(11) . ?
N1 C5 1.402(10) . ?
C1 C2 1.388(16) . ?
C1 H1 0.9300 . ?
C2 C3 1.349(12) . ?
C2 H2 0.9300 . ?
C3 C4' 1.352(14) . ?
C3 C4 1.403(11) . ?
C3 C2' 1.400(13) . ?
C3 C3 1.474(9) 3_566 ?
C4' C5' 1.348(18) . ?
C4' H4' 0.9300 . ?
C5' H5' 0.9300 . ?
C7 C8 1.386(5) . ?
C7 C9 1.392(7) . ?
C7 C6 1.494(7) . ?
C8 C7 1.386(5) 11_655 ?
C8 H8 0.9300 . ?
C9 C10 1.378(6) . ?
C9 H9 0.9300 . ?
C10 C9 1.378(6) 11_655 ?
C10 O3 1.471(7) . ?
O3 C11 1.503(8) . ?
C11 C12 1.564(13) . ?
C11 H11A 0.9700 . ?
C11 H11B 0.9700 . ?
C15 C14 1.526(16) . ?
C15 H15A 0.9600 . ?
C15 H15B 0.9600 . ?
C15 H15C 0.9600 . ?
C14 C13 1.572(14) . ?
C14 H14A 0.9700 . ?
C14 H14B 0.9700 . ?
C4 C5 1.373(14) . ?
C4 H4 0.9300 . ?
C5 H5 0.9300 . ?
C1' C2' 1.381(15) . ?
C1' H1' 0.9300 . ?
C2' H2' 0.9300 . ?
C12 C13 1.485(15) . ?
C12 H12A 0.9700 . ?
C12 H12B 0.9700 . ?
C13 H13A 0.9700 . ?
C13 H13B 0.9700 . ?

loop_
_geom_angle_atom_site_label_1
_geom_angle_atom_site_label_2
_geom_angle_atom_site_label_3
_geom_angle
_geom_angle_site_symmetry_1
_geom_angle_site_symmetry_3
_geom_angle_publ_flag
N1 Zn1 N1 94.1(2) . 8_545 ?
N1 Zn1 O2 92.97(15) . . ?
N1 Zn1 O2 150.89(15) 8_545 . ?
N1 Zn1 O2 150.89(15) . 8_545 ?
N1 Zn1 O2 92.97(15) 8_545 8_545 ?
O2 Zn1 O2 94.5(2) . 8_545 ?
N1 Zn1 O1 101.89(16) . . ?
N1 Zn1 O1 91.19(15) 8_545 . ?
O2 Zn1 O1 59.71(14) . . ?
O2 Zn1 O1 106.17(15) 8_545 . ?
N1 Zn1 O1 91.19(15) . 8_545 ?
N1 Zn1 O1 101.89(15) 8_545 8_545 ?
O2 Zn1 O1 106.17(15) . 8_545 ?
O2 Zn1 O1 59.71(14) 8_545 8_545 ?
O1 Zn1 O1 160.9(2) . 8_545 ?
N1 Zn1 C6 97.83(15) . . ?
N1 Zn1 C6 121.14(16) 8_545 . ?
O2 Zn1 C6 29.77(15) . . ?
O2 Zn1 C6 102.55(15) 8_545 . ?
O1 Zn1 C6 29.95(15) . . ?
O1 Zn1 C6 134.99(17) 8_545 . ?
N1 Zn1 C6 121.14(16) . 8_545 ?
N1 Zn1 C6 97.82(15) 8_545 8_545 ?
O2 Zn1 C6 102.55(15) . 8_545 ?
O2 Zn1 C6 29.77(15) 8_545 8_545 ?
O1 Zn1 C6 134.99(17) . 8_545 ?
O1 Zn1 C6 29.95(15) 8_545 8_545 ?
C6 Zn1 C6 122.7(2) . 8_545 ?
C6 O1 Zn1 89.2(3) . . ?
C6 O2 Zn1 90.2(3) . . ?
C5' N1 C1' 115.0(7) . . ?
C1 N1 C5 117.4(7) . . ?
C1 N1 Zn1 122.5(6) . . ?
C5' N1 Zn1 125.7(6) . . ?
C1' N1 Zn1 119.4(5) . . ?
C5 N1 Zn1 120.1(5) . . ?
N1 C1 C2 125.9(10) . . ?
N1 C1 H1 117.1 . . ?
C2 C1 H1 117.1 . . ?
C3 C2 C1 119.2(10) . . ?
C3 C2 H2 120.4 . . ?
C1 C2 H2 120.4 . . ?
C2 C3 C4 116.7(7) . . ?
C4' C3 C2' 117.7(8) . . ?
C4' C3 C3 123.6(6) . 3_566 ?
C2 C3 C3 123.0(7) . 3_566 ?
C4 C3 C3 120.3(6) . 3_566 ?
C2' C3 C3 118.6(6) . 3_566 ?
C3 C4' C5' 119.1(11) . . ?
C3 C4' H4' 120.4 . . ?
C5' C4' H4' 120.4 . . ?
N1 C5' C4' 127.3(11) . . ?
N1 C5' H5' 116.4 . . ?
C4' C5' H5' 116.4 . . ?
C8 C7 C9 120.6(4) . . ?
C8 C7 C6 121.5(4) . . ?
C9 C7 C6 117.7(4) . . ?
C7 C8 C7 119.9(6) . 11_655 ?
C7 C8 H8 120.0 . . ?
C7 C8 H8 120.0 11_655 . ?
C10 C9 C7 117.8(5) . . ?
C10 C9 H9 121.1 . . ?
C7 C9 H9 121.1 . . ?
C9 C10 C9 123.2(6) . 11_655 ?
C9 C10 O3 107.4(4) . . ?
C9 C10 O3 129.3(5) 11_655 . ?
O2 C6 O1 120.9(5) . . ?
O2 C6 C7 119.7(5) . . ?
O1 C6 C7 119.5(4) . . ?
O2 C6 Zn1 60.0(3) . . ?
O1 C6 Zn1 60.9(3) . . ?
C7 C6 Zn1 176.3(4) . . ?
C10 O3 C11 114.4(7) . . ?
O3 C11 C12 105.8(8) . . ?
O3 C11 H11A 110.6 . . ?
C12 C11 H11A 110.6 . . ?
O3 C11 H11B 110.6 . . ?
C12 C11 H11B 110.6 . . ?
H11A C11 H11B 108.7 . . ?
C14 C15 H15A 109.5 . . ?
C14 C15 H15B 109.5 . . ?
H15A C15 H15B 109.5 . . ?
C14 C15 H15C 109.5 . . ?
H15A C15 H15C 109.5 . . ?
H15B C15 H15C 109.5 . . ?
C15 C14 C13 109.2(12) . . ?
C15 C14 H14A 109.8 . . ?
C13 C14 H14A 109.8 . . ?
C15 C14 H14B 109.8 . . ?
C13 C14 H14B 109.8 . . ?
H14A C14 H14B 108.3 . . ?
C5 C4 C3 121.1(8) . . ?
C5 C4 H4 119.5 . . ?
C3 C4 H4 119.5 . . ?
C4 C5 N1 119.5(8) . . ?
C4 C5 H5 120.2 . . ?
N1 C5 H5 120.2 . . ?
N1 C1' C2' 122.1(9) . . ?
N1 C1' H1' 119.0 . . ?
C2' C1' H1' 119.0 . . ?
C1' C2' C3 118.7(10) . . ?
C1' C2' H2' 120.6 . . ?
C3 C2' H2' 120.6 . . ?
C13 C12 C11 110.1(10) . . ?
C13 C12 H12A 109.6 . . ?
C11 C12 H12A 109.6 . . ?
C13 C12 H12B 109.6 . . ?
C11 C12 H12B 109.6 . . ?
H12A C12 H12B 108.2 . . ?
C12 C13 C14 105.6(11) . . ?
C12 C13 H13A 110.6 . . ?
C14 C13 H13A 110.6 . . ?
C12 C13 H13B 110.6 . . ?
C14 C13 H13B 110.6 . . ?
H13A C13 H13B 108.7 . . ?

loop_
_geom_torsion_atom_site_label_1
_geom_torsion_atom_site_label_2
_geom_torsion_atom_site_label_3
_geom_torsion_atom_site_label_4
_geom_torsion
_geom_torsion_site_symmetry_1
_geom_torsion_site_symmetry_2
_geom_torsion_site_symmetry_3
_geom_torsion_site_symmetry_4
_geom_torsion_publ_flag
C5'_b N1 C1_a C2_a 27.4(15) . . . . ?
C1' N1 C1 C2 -86.6(19) . . . . ?
C5 N1 C1 C2 -0.1(15) . . . . ?
Zn1 N1 C1 C2 -178.8(9) . . . . ?
N1 C1 C2 C3 4.2(18) . . . . ?
C1 C2 C3 C4' -32.2(14) . . . . ?
C1 C2 C3 C4 -4.0(15) . . . . ?
C1 C2 C3 C2' 84.0(17) . . . . ?
C1 C2 C3 C3 175.0(8) . . . 3_566 ?
C2 C3 C4' C5' 28.6(16) . . . . ?
C4 C3 C4' C5' -86.5(19) . . . . ?
C2' C3 C4' C5' -1.8(17) . . . . ?
C3 C3 C4' C5' -178.8(10) 3_566 . . . ?
C1 N1 C5' C4' -32.2(17) . . . . ?
C1' N1 C5' C4' -4.2(18) . . . . ?
C5 N1 C5' C4' 87(2) . . . . ?
Zn1 N1 C5' C4' 175.1(11) . . . . ?
C3 C4' C5' N1 4(2) . . . . ?
C9 C7 C8 C7 -1.0(9) . . . 11_655 ?
C6 C7 C8 C7 173.7(4) . . . 11_655 ?
C8 C7 C9 C10 -1.6(8) . . . . ?
C6 C7 C9 C10 -176.4(5) . . . . ?
C7 C9 C10 C9 4.3(11) . . . 11_655 ?
C7 C9 C10 O3 -179.4(5) . . . . ?
Zn1 O2 C6 O1 -2.5(5) . . . . ?
Zn1 O2 C6 C7 175.7(4) . . . . ?
Zn1 O1 C6 O2 2.5(5) . . . . ?
Zn1 O1 C6 C7 -175.7(4) . . . . ?
C8 C7 C6 O2 -158.7(5) . . . . ?
C9 C7 C6 O2 16.1(7) . . . . ?
C8 C7 C6 O1 19.6(7) . . . . ?
C9 C7 C6 O1 -165.6(5) . . . . ?
C9 C10 O3 C11 175.0(9) . . . . ?
C9 C10 O3 C11 -8.9(13) 11_655 . . . ?
C10 O3 C11 C12 -154.3(9) . . . . ?
C4' C3 C4 C5 76.0(17) . . . . ?
C2 C3 C4 C5 0.3(14) . . . . ?
C2' C3 C4 C5 -32.2(13) . . . . ?
C3 C3 C4 C5 -178.7(8) 3_566 . . . ?
C3 C4 C5 N1 3.6(15) . . . . ?
C1 N1 C5 C4 -3.7(13) . . . . ?
C5' N1 C5 C4 -74.8(17) . . . . ?
C1' N1 C5 C4 26.5(12) . . . . ?
Zn1 N1 C5 C4 175.0(8) . . . . ?
C1 N1 C1' C2' 77.9(17) . . . . ?
C5' N1 C1' C2' 2.1(14) . . . . ?
C5 N1 C1' C2' -28.5(13) . . . . ?
Zn1 N1 C1' C2' -177.3(8) . . . . ?
N1 C1' C2' C3 -0.2(16) . . . . ?
C4' C3 C2' C1' 0.1(15) . . . . ?
C2 C3 C2' C1' -75.6(16) . . . . ?
C4 C3 C2' C1' 30.1(13) . . . . ?
C3 C3 C2' C1' 177.3(8) 3_566 . . . ?
O3 C11 C12 C13 -60.1(15) . . . . ?
C11 C12 C13 C14 -162.9(12) . . . . ?
C15 C14 C13 C12 96.3(16) . . . . ?

_refine_diff_density_max         0.599
_refine_diff_density_min         -0.515
_refine_diff_density_rms         0.087

_shelxl_version_number           2014-3

_shelx_res_file                  
;
TITL a in Aba2 New: Cmca
CELL 0.71073 18.696 14.2482 16.1635 90 90 90
ZERR 8 0.002 0.0017 0.0019 0 0 0
LATT 7
SYMM -X,0.5-Y,0.5+Z
SYMM +X,-Y,-Z
SYMM -X,0.5+Y,0.5-Z
SFAC  C 2.310 20.844 1.02 10.208 1.589 0.569 0.865 51.651 0.216 0.003 0.002 =
 11.5 0.68 12.01
SFAC H
SFAC  N 12.213 0.006 3.132 9.893 2.013 28.998 1.166 0.583 -11.529 0.006 =
 0.003 19.6 0.68 14.01
SFAC  O 3.049 13.277 2.287 5.701 1.546 0.324 0.867 32.909 0.251 0.011 0.006 =
 32.5 0.68 16
SFAC  Zn 14.074 3.265 7.032 0.233 5.165 10.316 2.41 58.71 1.304 0.284 1.43 =
 5860 1.45 65.39
UNIT 184 176 16 40 8

DFIX 2.51 O3 C12 C11 C13 C12 C14 C13 C15
DFIX 1.51 O3 C11 C11 C12 C12 C13 C13 C14 C14 C15
DFIX 1.51 0.01 O3 C11
DFIX 1.51 0.01 C10 O3
DELU 0.001 0.002 Zn1 O2
DELU O3 C11 C15 C14 C12 C13
SIMU 0.01 0.02 2 O3 C11 C15 C14 C12 C13
ISOR 0.01 0.02 O3 C11 C15 C14 C12 C13

L.S. 100
PLAN  10
BOND $H
htab
MORE -1
CONF

fmap 2
acta
OMIT 0 51
OMIT 5 1 1
OMIT 1 3 5
OMIT 7 1 1
OMIT 5 5 5
OMIT 3 5 2
OMIT 11 3 1
OMIT 7 5 1
OMIT 5 1 2
OMIT 7 5 5
OMIT 2 0 2
OMIT 1 1 6
OMIT 1 5 1
OMIT 6 2 3
OMIT 9 3 1

WGHT    0.089400   24.420401
FVAR       0.16747
ZN1   5    0.250000    0.225805    0.250000    10.50000    0.05341    0.05257 =
         0.04490    0.00000   -0.00179    0.00000
O1    4    0.362111    0.200223    0.217455    11.00000    0.05967    0.08904 =
         0.07284    0.02206   -0.00463    0.01386
O2    4    0.312228    0.122269    0.317554    11.00000    0.04699    0.07291 =
         0.09062    0.01119   -0.00158    0.01070
N1    3    0.259624    0.326476    0.344609    11.00000    0.05805    0.05486 =
         0.04879   -0.00532   -0.00217   -0.00148
PART 1
C1    1    0.237833    0.312053    0.417090    10.50000    0.05980    0.05376 =
         0.04982    0.00354    0.00376   -0.01102
AFIX  43
H1    2    0.217686    0.253684    0.428047    10.50000   -1.20000
AFIX   0
C2    1    0.241132    0.375396    0.482248    10.50000    0.08637    0.05777 =
         0.04927    0.01111    0.00585   -0.01484
AFIX  43
H2    2    0.226556    0.357666    0.534992    10.50000   -1.20000
AFIX   0
PART 0
C3    1    0.265729    0.462973    0.468163    11.00000    0.05564    0.05509 =
         0.04674   -0.00032   -0.00406    0.00200
PART 2
C4'   1    0.315413    0.456620    0.407619    10.50000    0.06437    0.09993 =
         0.09189   -0.05941    0.01348   -0.01934
AFIX  43
H4'   2    0.352788    0.499580    0.404877    10.50000   -1.20000
AFIX   0
C5'   1    0.310054    0.387181    0.351273    10.50000    0.06050    0.10795 =
         0.06237   -0.01826    0.02134   -0.00146
AFIX  43
H5'   2    0.347013    0.382765    0.312961    10.50000   -1.20000
AFIX   0
PART 0
C7    1    0.435825    0.095814    0.293987    11.00000    0.04522    0.05450 =
         0.05116   -0.00173    0.00129    0.00102
C8    1    0.500000    0.134906    0.268374    10.50000    0.04902    0.04353 =
         0.04252    0.01163    0.00000    0.00000
AFIX  43
H8    2    0.500000    0.187291    0.234050    10.50000   -1.20000
AFIX   0
C9    1    0.435156    0.016572    0.344319    11.00000    0.05679    0.05601 =
         0.06772    0.01245    0.00794   -0.00682
AFIX  43
H9    2    0.392353   -0.009193    0.362852    11.00000   -1.20000
AFIX   0
C10   1    0.500000   -0.022482    0.365808    10.50000    0.08161    0.05294 =
         0.06169    0.01545    0.00000    0.00000
C6    1    0.365776    0.141435    0.274923    11.00000    0.04868    0.06125 =
         0.05894   -0.01235   -0.00147   -0.00309
PART -1
O3    4    0.485017   -0.104973    0.417729    10.50000    0.11333    0.10338 =
         0.11365    0.02517   -0.00538    0.01567
C11   1    0.550052   -0.161108    0.440853    10.50000    0.12915    0.12471 =
         0.13292    0.01728   -0.01431    0.03098
AFIX  23
H11A  2    0.572389   -0.135423    0.490059    10.50000   -1.20000
H11B  2    0.584676   -0.160692    0.396160    10.50000   -1.20000
AFIX   0
C15   1    0.512786   -0.382249    0.629991    10.50000    0.17968    0.16107 =
         0.18532    0.02849    0.00413    0.00509
AFIX 137
H15A  2    0.549888   -0.335673    0.629644    10.50000   -1.50000
H15B  2    0.533833   -0.443632    0.627345    10.50000   -1.50000
H15C  2    0.485317   -0.376583    0.679923    10.50000   -1.50000
AFIX   0
C14   1    0.464003   -0.367712    0.555362    10.50000    0.17291    0.17909 =
         0.17021    0.01058    0.00222   -0.01415
AFIX  23
H14A  2    0.414961   -0.382056    0.570320    10.50000   -1.20000
H14B  2    0.478165   -0.409482    0.510895    10.50000   -1.20000
AFIX   0
PART 0
PART 1
C4    1    0.290926    0.482049    0.388123    10.50000    0.06379    0.04197 =
         0.05337    0.01000    0.01289   -0.00354
AFIX  43
H4    2    0.308571    0.541469    0.375859    10.50000   -1.20000
AFIX   0
C5    1    0.289950    0.414398    0.327613    10.50000    0.07079    0.03997 =
         0.04085    0.00411    0.00082   -0.00415
AFIX  43
H5    2    0.309265    0.426809    0.275732    10.50000   -1.20000
AFIX   0
PART 0
PART 2
C1'   1    0.207891    0.330908    0.405889    10.50000    0.05256    0.05462 =
         0.05052   -0.00603   -0.00111   -0.01222
AFIX  43
H1'   2    0.170811    0.287401    0.405438    10.50000   -1.20000
AFIX   0
C2'   1    0.209667    0.397876    0.467587    10.50000    0.08338    0.06176 =
         0.04586   -0.00737    0.01775   -0.01301
AFIX  43
H2'   2    0.174284    0.399699    0.507997    10.50000   -1.20000
AFIX   0
PART 0
PART -1
C12   1    0.522647   -0.263128    0.457388    10.50000    0.14297    0.14520 =
         0.14613    0.01898   -0.01971    0.01955
AFIX  23
H12A  2    0.500720   -0.287990    0.407611    10.50000   -1.20000
H12B  2    0.562654   -0.303223    0.471911    10.50000   -1.20000
AFIX   0
C13   1    0.469621   -0.262892    0.525766    10.50000    0.16326    0.17567 =
         0.15652    0.01057   -0.00933    0.00313
AFIX  23
H13A  2    0.423599   -0.240472    0.506345    10.50000   -1.20000
H13B  2    0.485604   -0.222835    0.570630    10.50000   -1.20000
AFIX   0
HKLF 4 1 0 0 -1 0 -1 0 -1 0 0

REM  a in Aba2 New: Cmca
REM R1 =  0.0706 for    1439 Fo > 4sig(Fo)  and  0.0951 for all    2064 data
REM    208 parameters refined using     87 restraints

END

WGHT      0.0905     24.2709

REM Instructions for potential hydrogen bonds
EQIV $1 -x+1/2, -y+1/2, -z+1
HTAB C2 O2_$1
EQIV $2 -x+1/2, y, -z+1/2
HTAB C1' O1_$2

REM Highest difference peak  0.599,  deepest hole -0.515,  1-sigma level  0.087
Q1    1   0.5000 -0.0919  0.4302  10.50000  0.05    0.60
Q2    1   0.5000 -0.3100  0.4746  10.50000  0.05    0.57
Q3    1   0.5000 -0.4182  0.5646  10.50000  0.05    0.49
Q4    1   0.3298  0.0875  0.3350  11.00000  0.05    0.44
Q5    1   0.3018  0.1599  0.2857  11.00000  0.05    0.43
Q6    1   0.5600 -0.3320  0.5038  11.00000  0.05    0.36
Q7    1   0.3753  0.1744  0.1596  11.00000  0.05    0.32
Q8    1   0.5000 -0.0298  0.3868  10.50000  0.05    0.32
Q9    1   0.5930 -0.1009  0.4684  11.00000  0.05    0.30
Q10   1   0.2526  0.2739  0.3064  11.00000  0.05    0.28
;
_shelx_res_checksum              69616
####################################################################### 
# 
# This file contains crystal structure data downloaded from the 
# Cambridge Structural Database (CSD) hosted by the Cambridge 
# Crystallographic Data Centre (CCDC).
# 
# Full information about CCDC data access policies and citation 
# guidelines are available at http://www.ccdc.cam.ac.uk/access/V1 
# 
# Audit and citation data items may have been added by the CCDC. 
# Please retain this information to preserve the provenance of 
# this file and to allow appropriate attribution of the data. 
# 
#######################################################################

data_7
_database_code_depnum_ccdc_archive 'CCDC 1557104'
_audit_update_record             
;
2018-02-08 deposited with the CCDC.
2018-02-09 downloaded from the CCDC.
;

_audit_creation_method           SHELXL-2014
_chemical_name_systematic        
;
 ?
;
_chemical_name_common            ?
_chemical_melting_point          ?
_chemical_formula_moiety         'C24 H22 N2 O5 Zn'
_chemical_formula_sum            'C24 H22 N2 O5 Zn'
_chemical_formula_weight         483.80

loop_
_atom_type_symbol
_atom_type_description
_atom_type_scat_dispersion_real
_atom_type_scat_dispersion_imag
_atom_type_scat_source
C C 0.0033 0.0016 'International Tables Vol C Tables 4.2.6.8 and 6.1.1.4'
H H 0.0000 0.0000 'International Tables Vol C Tables 4.2.6.8 and 6.1.1.4'
N N 0.0061 0.0033 'International Tables Vol C Tables 4.2.6.8 and 6.1.1.4'
O O 0.0106 0.0060 'International Tables Vol C Tables 4.2.6.8 and 6.1.1.4'
Zn Zn 0.2839 1.4301 'International Tables Vol C Tables 4.2.6.8 and 6.1.1.4'

_space_group_crystal_system      triclinic
_space_group_IT_number           2
_space_group_name_H-M_alt        'P -1'
_space_group_name_Hall           '-P 1'

_shelx_space_group_comment       
;
The symmetry employed for this shelxl refinement is uniquely defined
by the following loop, which should always be used as a source of
symmetry information in preference to the above space-group names.
They are only intended as comments.
;

loop_
_space_group_symop_operation_xyz
'x, y, z'
'-x, -y, -z'

_cell_length_a                   8.482(7)
_cell_length_b                   10.245(8)
_cell_length_c                   15.967(12)
_cell_angle_alpha                99.022(10)
_cell_angle_beta                 93.005(10)
_cell_angle_gamma                114.363(9)
_cell_volume                     1237.7(17)
_cell_formula_units_Z            2
_cell_measurement_temperature    293(2)
_cell_measurement_reflns_used    2045
_cell_measurement_theta_min      4.26
_cell_measurement_theta_max      25.56

_exptl_crystal_description       BLOCK
_exptl_crystal_colour            COLOURLESS
_exptl_crystal_density_meas      ?
_exptl_crystal_density_method    ?
_exptl_crystal_density_diffrn    1.298
_exptl_crystal_F_000             500
_exptl_transmission_factor_min   ?
_exptl_transmission_factor_max   ?
_exptl_crystal_size_max          0.14
_exptl_crystal_size_mid          0.12
_exptl_crystal_size_min          0.10
_exptl_absorpt_coefficient_mu    1.026
_shelx_estimated_absorpt_T_min   ?
_shelx_estimated_absorpt_T_max   ?
_exptl_absorpt_correction_type   ?
_exptl_absorpt_correction_T_min  ?
_exptl_absorpt_correction_T_max  ?
_exptl_absorpt_process_details   ?

_exptl_special_details           
;
 ?
;

_diffrn_ambient_temperature      293(2)
_diffrn_radiation_wavelength     0.71073
_diffrn_radiation_type           MoK\a
_diffrn_source                   'sealed tube'
_diffrn_measurement_device_type  'CCD area detector'
_diffrn_measurement_method       'phi and omega scans'
_diffrn_detector_area_resol_mean ?
_diffrn_reflns_number            9713
_diffrn_reflns_av_unetI/netI     0.0590
_diffrn_reflns_av_R_equivalents  0.0366
_diffrn_reflns_limit_h_min       -10
_diffrn_reflns_limit_h_max       10
_diffrn_reflns_limit_k_min       -12
_diffrn_reflns_limit_k_max       12
_diffrn_reflns_limit_l_min       -18
_diffrn_reflns_limit_l_max       18
_diffrn_reflns_theta_min         2.605
_diffrn_reflns_theta_max         24.998
_diffrn_reflns_theta_full        25.242
_diffrn_measured_fraction_theta_max 0.984
_diffrn_measured_fraction_theta_full 0.959
_diffrn_reflns_Laue_measured_fraction_max 0.984
_diffrn_reflns_Laue_measured_fraction_full 0.959
_diffrn_reflns_point_group_measured_fraction_max 0.984
_diffrn_reflns_point_group_measured_fraction_full 0.959
_reflns_number_total             4356
_reflns_number_gt                3320
_reflns_threshold_expression     'I > 2\s(I)'
_reflns_Friedel_coverage         0.000
_reflns_Friedel_fraction_max     .
_reflns_Friedel_fraction_full    .

_reflns_special_details          
;
 Reflections were merged by SHELXL according to the crystal
 class for the calculation of statistics and refinement.
 
 Structure factors included contributions from the .fab file.
 
 _reflns_Friedel_fraction is defined as the number of unique
 Friedel pairs measured divided by the number that would be
 possible theoretically, ignoring centric projections and
 systematic absences.
;

_computing_data_collection       'Bruker SMART'
_computing_cell_refinement       'Bruker SMART'
_computing_data_reduction        'Bruker SAINT'
_computing_structure_solution    'SHELXL-2014 (Sheldrick, 2014)'
_computing_structure_refinement  'SHELXL-2014 (Sheldrick, 2014)'
_computing_molecular_graphics    ?
_computing_publication_material  ?

_refine_special_details          
;
 ?
;
_refine_ls_structure_factor_coef Fsqd
_refine_ls_matrix_type           full
_refine_ls_weighting_scheme      calc
_refine_ls_weighting_details     
'w=1/[\s^2^(Fo^2^)+(0.0431P)^2^] where P=(Fo^2^+2Fc^2^)/3'
_atom_sites_solution_primary     ?
_atom_sites_solution_secondary   ?
_atom_sites_solution_hydrogens   geom
_refine_ls_hydrogen_treatment    constr
_refine_ls_extinction_method     none
_refine_ls_extinction_coef       .
_refine_ls_number_reflns         4285
_refine_ls_number_parameters     290
_refine_ls_number_restraints     0
_refine_ls_R_factor_all          0.0543
_refine_ls_R_factor_gt           0.0396
_refine_ls_wR_factor_ref         0.0905
_refine_ls_wR_factor_gt          0.0851
_refine_ls_goodness_of_fit_ref   0.974
_refine_ls_restrained_S_all      0.974
_refine_ls_shift/su_max          0.002
_refine_ls_shift/su_mean         0.000

loop_
_atom_site_label
_atom_site_type_symbol
_atom_site_fract_x
_atom_site_fract_y
_atom_site_fract_z
_atom_site_U_iso_or_equiv
_atom_site_adp_type
_atom_site_occupancy
_atom_site_site_symmetry_order
_atom_site_calc_flag
_atom_site_refinement_flags_posn
_atom_site_refinement_flags_adp
_atom_site_refinement_flags_occupancy
_atom_site_disorder_assembly
_atom_site_disorder_group
Zn1 Zn 1.07396(4) 0.34006(3) 0.21863(2) 0.02976(12) Uani 1 1 d . . . . .
O2 O 0.8203(3) 0.0638(2) 0.17458(13) 0.0443(5) Uani 1 1 d . . . . .
O4 O 0.2486(3) -0.4844(2) 0.29778(12) 0.0410(5) Uani 1 1 d . . . . .
O1 O 0.9490(2) 0.2144(2) 0.29801(12) 0.0389(5) Uani 1 1 d . . . . .
O3 O 0.3030(3) -0.4088(2) 0.17583(13) 0.0443(6) Uani 1 1 d . . . . .
O5 O 0.6663(3) -0.0805(2) 0.52175(13) 0.0667(8) Uani 1 1 d . . . . .
N1 N 1.2092(3) 0.2423(2) 0.15346(15) 0.0318(6) Uani 1 1 d . . . . .
N2 N 0.9008(3) 0.3947(2) 0.15700(15) 0.0327(6) Uani 1 1 d . . . . .
C22 C 0.7970(4) 0.0379(3) 0.66325(19) 0.0477(8) Uani 1 1 d . . . . .
H22A H 0.8213 -0.0441 0.6716 0.057 Uiso 1 1 calc R U . . .
H22B H 0.6808 0.0182 0.6777 0.057 Uiso 1 1 calc R U . . .
C19 C 0.8367(4) 0.0923(3) 0.25372(19) 0.0332(7) Uani 1 1 d . . . . .
C23 C 0.9289(4) 0.1759(3) 0.72282(19) 0.0490(9) Uani 1 1 d . . . . .
H23A H 1.0452 0.1934 0.7094 0.059 Uiso 1 1 calc R U . . .
H23B H 0.9070 0.2582 0.7126 0.059 Uiso 1 1 calc R U . . .
C24 C 0.9223(5) 0.1678(4) 0.8162(2) 0.0675(11) Uani 1 1 d . . . . .
H24A H 0.9518 0.0908 0.8277 0.101 Uiso 1 1 calc R U . . .
H24B H 0.8068 0.1483 0.8298 0.101 Uiso 1 1 calc R U . . .
H24C H 1.0042 0.2591 0.8506 0.101 Uiso 1 1 calc R U . . .
C21 C 0.8020(4) 0.0509(3) 0.57164(19) 0.0498(9) Uani 1 1 d . . . . .
H21A H 0.7832 0.1352 0.5627 0.060 Uiso 1 1 calc R U . . .
H21B H 0.9147 0.0628 0.5549 0.060 Uiso 1 1 calc R U . . .
C20 C 0.3343(4) -0.3902(3) 0.25387(19) 0.0329(7) Uani 1 1 d . . . . .
C5 C 1.3373(4) 0.2297(3) 0.19933(19) 0.0358(7) Uani 1 1 d . . . . .
H5 H 1.3632 0.2704 0.2574 0.043 Uiso 1 1 calc R U . . .
C14 C 0.5873(3) -0.1480(3) 0.25813(18) 0.0325(7) Uani 1 1 d . . . . .
H14 H 0.5670 -0.1657 0.1987 0.039 Uiso 1 1 calc R U . . .
C9 C 0.6613(4) 0.4763(3) 0.07904(19) 0.0342(7) Uani 1 1 d . . . . .
C3 C 1.4003(4) 0.0995(3) 0.07731(19) 0.0341(7) Uani 1 1 d . . . . .
C7 C 0.8151(4) 0.4579(3) 0.20312(19) 0.0373(7) Uani 1 1 d . . . . .
H7 H 0.8357 0.4740 0.2624 0.045 Uiso 1 1 calc R U . . .
C12 C 0.5309(4) 0.5162(3) 0.04090(19) 0.0396(8) Uani 1 1 d . . . . .
H12 H 0.4875 0.5693 0.0778 0.047 Uiso 1 1 calc R U . . .
C2 C 1.2674(4) 0.1125(3) 0.02941(19) 0.0404(8) Uani 1 1 d . . . . .
H2 H 1.2408 0.0746 -0.0290 0.049 Uiso 1 1 calc R U . . .
C6 C 1.5044(4) 0.0267(3) 0.04039(18) 0.0389(7) Uani 1 1 d . . . . .
H6 H 1.5847 0.0175 0.0782 0.047 Uiso 1 1 calc R U . . .
C15 C 0.4819(4) -0.2510(3) 0.30200(18) 0.0329(7) Uani 1 1 d . . . . .
C16 C 0.5136(4) -0.2236(3) 0.39053(19) 0.0431(8) Uani 1 1 d . . . . .
H16 H 0.4441 -0.2921 0.4206 0.052 Uiso 1 1 calc R U . . .
C8 C 0.6977(4) 0.5003(3) 0.16682(19) 0.0385(7) Uani 1 1 d . . . . .
H8 H 0.6425 0.5453 0.2016 0.046 Uiso 1 1 calc R U . . .
C10 C 0.7520(4) 0.4122(4) 0.03094(19) 0.0423(8) Uani 1 1 d . . . . .
H10 H 0.7343 0.3953 -0.0285 0.051 Uiso 1 1 calc R U . . .
C4 C 1.4325(4) 0.1587(3) 0.16367(19) 0.0378(7) Uani 1 1 d . . . . .
H4 H 1.5188 0.1508 0.1981 0.045 Uiso 1 1 calc R U . . .
C13 C 0.7227(4) -0.0190(3) 0.30166(18) 0.0309(7) Uani 1 1 d . . . . .
C11 C 0.8675(4) 0.3743(4) 0.0722(2) 0.0437(8) Uani 1 1 d . . . . .
H11 H 0.9268 0.3315 0.0389 0.052 Uiso 1 1 calc R U . . .
C1 C 1.1759(4) 0.1825(3) 0.0700(2) 0.0411(8) Uani 1 1 d . . . . .
H1 H 1.0858 0.1886 0.0375 0.049 Uiso 1 1 calc R U . . .
C17 C 0.6482(4) -0.0949(3) 0.43443(19) 0.0450(8) Uani 1 1 d . . . . .
C18 C 0.7515(4) 0.0072(3) 0.39063(19) 0.0399(8) Uani 1 1 d . . . . .
H18 H 0.8409 0.0940 0.4205 0.048 Uiso 1 1 calc R U . . .

loop_
_atom_site_aniso_label
_atom_site_aniso_U_11
_atom_site_aniso_U_22
_atom_site_aniso_U_33
_atom_site_aniso_U_23
_atom_site_aniso_U_13
_atom_site_aniso_U_12
Zn1 0.02863(19) 0.0272(2) 0.0309(2) 0.00561(15) 0.00265(14) 0.00957(14)
O2 0.0406(12) 0.0442(13) 0.0325(13) 0.0104(10) 0.0018(10) 0.0021(10)
O4 0.0406(12) 0.0306(12) 0.0371(12) 0.0088(10) 0.0063(10) 0.0000(10)
O1 0.0420(12) 0.0261(11) 0.0341(12) 0.0048(9) 0.0031(10) 0.0009(9)
O3 0.0446(13) 0.0403(13) 0.0297(12) 0.0009(10) 0.0028(10) 0.0026(10)
O5 0.0792(17) 0.0452(15) 0.0300(13) 0.0059(11) -0.0051(12) -0.0162(13)
N1 0.0296(13) 0.0252(13) 0.0357(15) 0.0027(11) 0.0035(11) 0.0080(11)
N2 0.0268(13) 0.0293(14) 0.0381(15) 0.0103(12) -0.0002(11) 0.0073(11)
C22 0.054(2) 0.041(2) 0.0367(19) 0.0036(16) 0.0014(16) 0.0106(16)
C19 0.0293(16) 0.0350(18) 0.0352(19) 0.0083(15) 0.0019(14) 0.0134(14)
C23 0.056(2) 0.042(2) 0.0354(19) 0.0029(16) -0.0006(16) 0.0107(17)
C24 0.079(3) 0.049(2) 0.043(2) -0.0007(18) -0.004(2) 0.001(2)
C21 0.056(2) 0.038(2) 0.0369(19) -0.0012(16) -0.0034(16) 0.0055(16)
C20 0.0295(16) 0.0289(17) 0.0380(19) 0.0011(14) 0.0060(14) 0.0121(13)
C5 0.0358(17) 0.0331(18) 0.0320(17) 0.0002(14) 0.0018(14) 0.0108(14)
C14 0.0362(17) 0.0316(17) 0.0248(15) 0.0043(13) 0.0020(13) 0.0105(14)
C9 0.0296(15) 0.0290(17) 0.0423(19) 0.0106(14) 0.0043(14) 0.0097(13)
C3 0.0294(15) 0.0275(17) 0.0435(19) 0.0063(14) 0.0092(14) 0.0100(13)
C7 0.0345(17) 0.0397(19) 0.0347(18) 0.0059(15) 0.0020(14) 0.0138(15)
C12 0.0375(18) 0.0422(19) 0.0462(18) 0.0125(17) 0.0062(16) 0.0227(16)
C2 0.0449(19) 0.0426(19) 0.0317(17) -0.0025(15) 0.0018(15) 0.0204(16)
C6 0.0354(16) 0.0362(19) 0.0440(18) 0.0052(16) 0.0031(16) 0.0154(15)
C15 0.0318(16) 0.0253(16) 0.0343(17) 0.0047(13) 0.0046(13) 0.0055(13)
C16 0.0480(19) 0.0301(18) 0.0382(19) 0.0100(15) 0.0072(16) 0.0027(15)
C8 0.0379(17) 0.0413(19) 0.0383(19) 0.0065(15) 0.0071(15) 0.0190(15)
C10 0.0502(19) 0.057(2) 0.0306(17) 0.0139(16) 0.0060(15) 0.0310(17)
C4 0.0318(16) 0.0400(19) 0.0395(19) 0.0033(15) 0.0003(14) 0.0155(14)
C13 0.0317(15) 0.0256(16) 0.0302(17) 0.0039(13) 0.0023(13) 0.0078(13)
C11 0.0444(19) 0.057(2) 0.041(2) 0.0099(17) 0.0092(16) 0.0319(17)
C1 0.0383(17) 0.049(2) 0.0382(19) 0.0015(16) -0.0031(15) 0.0240(16)
C17 0.053(2) 0.0339(19) 0.0289(18) 0.0068(15) -0.0008(15) 0.0009(16)
C18 0.0377(17) 0.0277(17) 0.0363(18) 0.0032(14) -0.0011(14) -0.0020(14)

_geom_special_details            
;
 All esds (except the esd in the dihedral angle between two l.s. planes)
 are estimated using the full covariance matrix.  The cell esds are taken
 into account individually in the estimation of esds in distances, angles
 and torsion angles; correlations between esds in cell parameters are only
 used when they are defined by crystal symmetry.  An approximate (isotropic)
 treatment of cell esds is used for estimating esds involving l.s. planes.
;

loop_
_geom_bond_atom_site_label_1
_geom_bond_atom_site_label_2
_geom_bond_distance
_geom_bond_site_symmetry_2
_geom_bond_publ_flag
Zn1 O1 1.978(2) . ?
Zn1 O4 1.980(2) 1_665 ?
Zn1 N2 2.035(2) . ?
Zn1 N1 2.037(2) . ?
O2 C19 1.238(3) . ?
O4 C20 1.280(3) . ?
O4 Zn1 1.980(2) 1_445 ?
O1 C19 1.281(3) . ?
O3 C20 1.228(3) . ?
O5 C17 1.372(4) . ?
O5 C21 1.436(4) . ?
N1 C1 1.339(4) . ?
N1 C5 1.340(4) . ?
N2 C11 1.335(4) . ?
N2 C7 1.336(4) . ?
C22 C21 1.491(4) . ?
C22 C23 1.522(4) . ?
C22 H22A 0.9700 . ?
C22 H22B 0.9700 . ?
C19 C13 1.504(4) . ?
C23 C24 1.509(5) . ?
C23 H23A 0.9700 . ?
C23 H23B 0.9700 . ?
C24 H24A 0.9600 . ?
C24 H24B 0.9600 . ?
C24 H24C 0.9600 . ?
C21 H21A 0.9700 . ?
C21 H21B 0.9700 . ?
C20 C15 1.508(4) . ?
C5 C4 1.381(4) . ?
C5 H5 0.9300 . ?
C14 C15 1.387(4) . ?
C14 C13 1.388(4) . ?
C14 H14 0.9300 . ?
C9 C8 1.380(4) . ?
C9 C10 1.391(4) . ?
C9 C12 1.463(4) . ?
C3 C4 1.381(4) . ?
C3 C2 1.392(4) . ?
C3 C6 1.464(4) . ?
C7 C8 1.375(4) . ?
C7 H7 0.9300 . ?
C12 C12 1.319(6) 2_665 ?
C12 H12 0.9300 . ?
C2 C1 1.380(4) . ?
C2 H2 0.9300 . ?
C6 C6 1.305(6) 2_855 ?
C6 H6 0.9300 . ?
C15 C16 1.387(4) . ?
C16 C17 1.385(4) . ?
C16 H16 0.9300 . ?
C8 H8 0.9300 . ?
C10 C11 1.367(4) . ?
C10 H10 0.9300 . ?
C4 H4 0.9300 . ?
C13 C18 1.393(4) . ?
C11 H11 0.9300 . ?
C1 H1 0.9300 . ?
C17 C18 1.374(4) . ?
C18 H18 0.9300 . ?

loop_
_geom_angle_atom_site_label_1
_geom_angle_atom_site_label_2
_geom_angle_atom_site_label_3
_geom_angle
_geom_angle_site_symmetry_1
_geom_angle_site_symmetry_3
_geom_angle_publ_flag
O1 Zn1 O4 102.39(10) . 1_665 ?
O1 Zn1 N2 107.55(10) . . ?
O4 Zn1 N2 109.19(11) 1_665 . ?
O1 Zn1 N1 107.61(10) . . ?
O4 Zn1 N1 106.73(11) 1_665 . ?
N2 Zn1 N1 121.71(11) . . ?
C20 O4 Zn1 108.65(18) . 1_445 ?
C19 O1 Zn1 108.41(18) . . ?
C17 O5 C21 118.1(2) . . ?
C1 N1 C5 117.0(2) . . ?
C1 N1 Zn1 126.0(2) . . ?
C5 N1 Zn1 116.9(2) . . ?
C11 N2 C7 116.5(2) . . ?
C11 N2 Zn1 124.5(2) . . ?
C7 N2 Zn1 119.1(2) . . ?
C21 C22 C23 112.1(3) . . ?
C21 C22 H22A 109.2 . . ?
C23 C22 H22A 109.2 . . ?
C21 C22 H22B 109.2 . . ?
C23 C22 H22B 109.2 . . ?
H22A C22 H22B 107.9 . . ?
O2 C19 O1 122.7(3) . . ?
O2 C19 C13 120.0(3) . . ?
O1 C19 C13 117.3(3) . . ?
C24 C23 C22 113.2(3) . . ?
C24 C23 H23A 108.9 . . ?
C22 C23 H23A 108.9 . . ?
C24 C23 H23B 108.9 . . ?
C22 C23 H23B 108.9 . . ?
H23A C23 H23B 107.7 . . ?
C23 C24 H24A 109.5 . . ?
C23 C24 H24B 109.5 . . ?
H24A C24 H24B 109.5 . . ?
C23 C24 H24C 109.5 . . ?
H24A C24 H24C 109.5 . . ?
H24B C24 H24C 109.5 . . ?
O5 C21 C22 107.5(3) . . ?
O5 C21 H21A 110.2 . . ?
C22 C21 H21A 110.2 . . ?
O5 C21 H21B 110.2 . . ?
C22 C21 H21B 110.2 . . ?
H21A C21 H21B 108.5 . . ?
O3 C20 O4 123.4(3) . . ?
O3 C20 C15 119.6(3) . . ?
O4 C20 C15 117.1(3) . . ?
N1 C5 C4 122.6(3) . . ?
N1 C5 H5 118.7 . . ?
C4 C5 H5 118.7 . . ?
C15 C14 C13 120.9(3) . . ?
C15 C14 H14 119.6 . . ?
C13 C14 H14 119.6 . . ?
C8 C9 C10 116.8(3) . . ?
C8 C9 C12 120.0(3) . . ?
C10 C9 C12 123.2(3) . . ?
C4 C3 C2 117.2(3) . . ?
C4 C3 C6 119.6(3) . . ?
C2 C3 C6 123.2(3) . . ?
N2 C7 C8 122.9(3) . . ?
N2 C7 H7 118.5 . . ?
C8 C7 H7 118.5 . . ?
C12 C12 C9 126.0(4) 2_665 . ?
C12 C12 H12 117.0 2_665 . ?
C9 C12 H12 117.0 . . ?
C1 C2 C3 119.0(3) . . ?
C1 C2 H2 120.5 . . ?
C3 C2 H2 120.5 . . ?
C6 C6 C3 126.4(4) 2_855 . ?
C6 C6 H6 116.8 2_855 . ?
C3 C6 H6 116.8 . . ?
C16 C15 C14 119.0(3) . . ?
C16 C15 C20 120.7(3) . . ?
C14 C15 C20 120.3(3) . . ?
C17 C16 C15 120.4(3) . . ?
C17 C16 H16 119.8 . . ?
C15 C16 H16 119.8 . . ?
C7 C8 C9 120.3(3) . . ?
C7 C8 H8 119.8 . . ?
C9 C8 H8 119.8 . . ?
C11 C10 C9 119.1(3) . . ?
C11 C10 H10 120.4 . . ?
C9 C10 H10 120.4 . . ?
C3 C4 C5 120.4(3) . . ?
C3 C4 H4 119.8 . . ?
C5 C4 H4 119.8 . . ?
C14 C13 C18 119.2(3) . . ?
C14 C13 C19 120.6(3) . . ?
C18 C13 C19 120.1(3) . . ?
N2 C11 C10 124.3(3) . . ?
N2 C11 H11 117.8 . . ?
C10 C11 H11 117.8 . . ?
N1 C1 C2 123.8(3) . . ?
N1 C1 H1 118.1 . . ?
C2 C1 H1 118.1 . . ?
O5 C17 C18 124.8(3) . . ?
O5 C17 C16 114.9(3) . . ?
C18 C17 C16 120.3(3) . . ?
C17 C18 C13 120.1(3) . . ?
C17 C18 H18 119.9 . . ?
C13 C18 H18 119.9 . . ?

_refine_diff_density_max         0.276
_refine_diff_density_min         -0.310
_refine_diff_density_rms         0.058

_shelxl_version_number           2014-3

_shelx_res_file                  
;
TITL a in P1 New: P-1
CELL 0.71073 8.482 10.245 15.967 99.022 93.005 114.363
ZERR 2 0.007 0.008 0.012 0.01 0.01 0.009
LATT 1
SFAC C H N O Zn
UNIT 48 44 4 10 2

L.S. 20
PLAN  5
TEMP 20
BOND $H
htab
ABIN
fmap 2
acta
OMIT 0 50
OMIT -2 4 0
OMIT -6 10 0
OMIT -6 11 1
OMIT 2 0 2
OMIT -2 8 4
OMIT -1 -2 5
OMIT -4 5 5
OMIT 0 6 5
OMIT 5 0 7
OMIT -4 1 10
OMIT -2 -6 13
OMIT -5 1 13
OMIT 6 -1 13
OMIT 2 -2 14
OMIT -3 6 1
OMIT -2 -2 8
OMIT 3 0 4
OMIT -2 -3 14
OMIT 1 -3 18
OMIT -1 -1 4
OMIT 1 -10 9
OMIT -6 4 12
OMIT -7 -2 2
OMIT -6 5 11
OMIT 3 -12 6
OMIT -3 -3 12
OMIT 2 -7 3
OMIT -1 10 7
OMIT -7 -2 3
OMIT 5 1 1
OMIT 3 1 3
OMIT -5 4 9
OMIT 3 0 3
OMIT -5 2 12
OMIT -4 -1 13
OMIT -1 -1 2
OMIT 3 -1 4
OMIT -3 6 2
OMIT -1 0 4
OMIT 3 0 5
OMIT -2 -1 6
OMIT 6 -2 6
OMIT 3 1 4
OMIT -3 2 3
OMIT -2 -1 8
OMIT 9 -7 6
OMIT 0 1 0
OMIT 0 -1 1
OMIT 0 0 9

WGHT    0.043100
FVAR       4.88256
ZN1   5    1.073962    0.340061    0.218627    11.00000    0.02863    0.02716 =
         0.03092    0.00561    0.00265    0.00957
O2    4    0.820337    0.063790    0.174576    11.00000    0.04062    0.04415 =
         0.03253    0.01041    0.00182    0.00214
O4    4    0.248554   -0.484392    0.297777    11.00000    0.04058    0.03060 =
         0.03713    0.00876    0.00633   -0.00004
O1    4    0.949024    0.214438    0.298006    11.00000    0.04203    0.02613 =
         0.03406    0.00480    0.00312    0.00086
O3    4    0.303016   -0.408849    0.175833    11.00000    0.04464    0.04032 =
         0.02974    0.00090    0.00277    0.00258
O5    4    0.666293   -0.080484    0.521751    11.00000    0.07916    0.04520 =
         0.03004    0.00593   -0.00514   -0.01625
N1    3    1.209152    0.242260    0.153463    11.00000    0.02959    0.02523 =
         0.03569    0.00272    0.00348    0.00801
N2    3    0.900801    0.394742    0.156995    11.00000    0.02684    0.02926 =
         0.03812    0.01031   -0.00017    0.00728
C22   1    0.797019    0.037875    0.663253    11.00000    0.05405    0.04061 =
         0.03668    0.00357    0.00144    0.01062
AFIX  23
H22A  2    0.821334   -0.044101    0.671618    11.00000   -1.20000
H22B  2    0.680753    0.018232    0.677699    11.00000   -1.20000
AFIX   0
C19   1    0.836739    0.092330    0.253716    11.00000    0.02931    0.03497 =
         0.03524    0.00827    0.00193    0.01344
C23   1    0.928863    0.175912    0.722821    11.00000    0.05624    0.04220 =
         0.03544    0.00294   -0.00063    0.01067
AFIX  23
H23A  2    1.045237    0.193448    0.709355    11.00000   -1.20000
H23B  2    0.907018    0.258238    0.712641    11.00000   -1.20000
AFIX   0
C24   1    0.922326    0.167772    0.816221    11.00000    0.07907    0.04894 =
         0.04295   -0.00073   -0.00434    0.00143
AFIX 137
H24A  2    0.951842    0.090783    0.827673    11.00000   -1.50000
H24B  2    0.806793    0.148270    0.829805    11.00000   -1.50000
H24C  2    1.004184    0.259085    0.850595    11.00000   -1.50000
AFIX   0
C21   1    0.802013    0.050905    0.571640    11.00000    0.05574    0.03774 =
         0.03686   -0.00117   -0.00336    0.00547
AFIX  23
H21A  2    0.783164    0.135160    0.562728    11.00000   -1.20000
H21B  2    0.914742    0.062807    0.554947    11.00000   -1.20000
AFIX   0
C20   1    0.334276   -0.390169    0.253868    11.00000    0.02953    0.02893 =
         0.03798    0.00115    0.00596    0.01206
C5    1    1.337349    0.229711    0.199330    11.00000    0.03581    0.03310 =
         0.03197    0.00017    0.00177    0.01083
AFIX  43
H5    2    1.363243    0.270416    0.257445    11.00000   -1.20000
AFIX   0
C14   1    0.587301   -0.148028    0.258125    11.00000    0.03625    0.03165 =
         0.02485    0.00432    0.00204    0.01049
AFIX  43
H14   2    0.566994   -0.165673    0.198739    11.00000   -1.20000
AFIX   0
C9    1    0.661252    0.476280    0.079038    11.00000    0.02956    0.02903 =
         0.04225    0.01060    0.00427    0.00969
C3    1    1.400292    0.099461    0.077306    11.00000    0.02935    0.02746 =
         0.04347    0.00634    0.00923    0.00995
C7    1    0.815070    0.457920    0.203120    11.00000    0.03447    0.03974 =
         0.03471    0.00590    0.00197    0.01383
AFIX  43
H7    2    0.835730    0.473977    0.262442    11.00000   -1.20000
AFIX   0
C12   1    0.530858    0.516188    0.040904    11.00000    0.03750    0.04224 =
         0.04620    0.01253    0.00622    0.02267
AFIX  43
H12   2    0.487503    0.569287    0.077766    11.00000   -1.20000
AFIX   0
C2    1    1.267433    0.112506    0.029414    11.00000    0.04491    0.04262 =
         0.03167   -0.00254    0.00182    0.02038
AFIX  43
H2    2    1.240798    0.074594   -0.029043    11.00000   -1.20000
AFIX   0
C6    1    1.504426    0.026658    0.040388    11.00000    0.03543    0.03618 =
         0.04399    0.00523    0.00313    0.01539
AFIX  43
H6    2    1.584739    0.017523    0.078221    11.00000   -1.20000
AFIX   0
C15   1    0.481857   -0.251039    0.301999    11.00000    0.03182    0.02528 =
         0.03433    0.00467    0.00459    0.00553
C16   1    0.513629   -0.223595    0.390531    11.00000    0.04802    0.03014 =
         0.03820    0.00996    0.00715    0.00266
AFIX  43
H16   2    0.444079   -0.292066    0.420621    11.00000   -1.20000
AFIX   0
C8    1    0.697670    0.500263    0.166817    11.00000    0.03789    0.04127 =
         0.03833    0.00650    0.00710    0.01900
AFIX  43
H8    2    0.642527    0.545294    0.201597    11.00000   -1.20000
AFIX   0
C10   1    0.751995    0.412185    0.030941    11.00000    0.05019    0.05668 =
         0.03057    0.01392    0.00600    0.03101
AFIX  43
H10   2    0.734325    0.395293   -0.028484    11.00000   -1.20000
AFIX   0
C4    1    1.432472    0.158717    0.163674    11.00000    0.03181    0.04002 =
         0.03948    0.00327    0.00030    0.01550
AFIX  43
H4    2    1.518768    0.150764    0.198058    11.00000   -1.20000
AFIX   0
C13   1    0.722708   -0.018977    0.301660    11.00000    0.03167    0.02560 =
         0.03017    0.00390    0.00227    0.00784
C11   1    0.867537    0.374320    0.072150    11.00000    0.04438    0.05653 =
         0.04121    0.00992    0.00922    0.03190
AFIX  43
H11   2    0.926843    0.331515    0.038855    11.00000   -1.20000
AFIX   0
C1    1    1.175872    0.182531    0.069985    11.00000    0.03827    0.04890 =
         0.03821    0.00147   -0.00310    0.02401
AFIX  43
H1    2    1.085805    0.188593    0.037456    11.00000   -1.20000
AFIX   0
C17   1    0.648229   -0.094914    0.434429    11.00000    0.05348    0.03394 =
         0.02894    0.00676   -0.00076    0.00091
C18   1    0.751527    0.007215    0.390634    11.00000    0.03765    0.02772 =
         0.03632    0.00322   -0.00110   -0.00204
AFIX  43
H18   2    0.840850    0.093989    0.420467    11.00000   -1.20000
AFIX   0
HKLF 4

REM  a in P1 New: P-1
REM R1 =  0.0396 for    3320 Fo > 4sig(Fo)  and  0.0543 for all    4285 data
REM    290 parameters refined using      0 restraints

END

WGHT      0.0430      0.0000

REM Instructions for potential hydrogen bonds
EQIV $1 -x+2, -y, -z
HTAB C2 O2_$1
EQIV $2 -x+1, -y, -z
HTAB C10 O3_$2

REM Highest difference peak  0.276,  deepest hole -0.310,  1-sigma level  0.058
Q1    1   1.0121  0.3860  0.1714  11.00000  0.05    0.28
Q2    1   0.7626  0.0660  0.3047  11.00000  0.05    0.25
Q3    1   0.6878  0.0132  0.3529  11.00000  0.05    0.25
Q4    1   0.7073  0.3574 -0.0052  11.00000  0.05    0.24
Q5    1   0.3649 -0.3851  0.1024  11.00000  0.05    0.24
;
_shelx_res_checksum              78132

_shelx_fab_file                  
;
    1    0    0     -0.13      0.00
    2    0    0      0.04      0.00
    3    0    0     -0.01      0.00
    4    0    0      0.23      0.00
    5    0    0      0.10      0.00
    6    0    0      0.01      0.00
    7    0    0      0.06      0.00
    8    0    0      0.04      0.00
    9    0    0     -0.14      0.00
   -9    1    0      0.07      0.00
   -8    1    0      0.13      0.00
   -7    1    0     -0.17      0.00
   -6    1    0     -0.01      0.00
   -5    1    0     -0.11      0.00
   -4    1    0     -0.19      0.00
   -3    1    0      0.02      0.00
   -2    1    0      0.68      0.00
   -1    1    0     -0.06      0.00
    0    1    0     -3.02      0.00
    1    1    0      0.29      0.00
    2    1    0     -0.41      0.00
    3    1    0     -0.06      0.00
    4    1    0     -0.04      0.00
    5    1    0     -0.19      0.00
    6    1    0      0.03      0.00
    7    1    0      0.14      0.00
    8    1    0     -0.12      0.00
   -9    2    0     -0.03      0.00
   -8    2    0     -0.11      0.00
   -7    2    0      0.18      0.00
   -6    2    0     -0.02      0.00
   -5    2    0      0.01      0.00
   -4    2    0      0.04      0.00
   -3    2    0      0.04      0.00
   -2    2    0     -0.01      0.00
   -1    2    0      0.00      0.00
    0    2    0     -0.14      0.00
    1    2    0     -0.05      0.00
    2    2    0     -0.01      0.00
    3    2    0      0.16      0.00
    4    2    0      0.02      0.00
    5    2    0      0.40      0.00
    6    2    0      0.00      0.00
    7    2    0     -0.16      0.00
    8    2    0      0.09      0.00
   -9    3    0      0.15      0.00
   -8    3    0      0.02      0.00
   -7    3    0     -0.02      0.00
   -6    3    0      0.12      0.00
   -5    3    0     -0.01      0.00
   -4    3    0      0.10      0.00
   -3    3    0     -0.32      0.00
   -2    3    0     -0.46      0.00
   -1    3    0      0.13      0.00
    0    3    0      0.33      0.00
    1    3    0     -0.27      0.00
    2    3    0      0.11      0.00
    3    3    0     -0.12      0.00
    4    3    0     -0.08      0.00
    5    3    0     -0.21      0.00
    6    3    0      0.04      0.00
    7    3    0      0.09      0.00
  -10    4    0      0.28      0.00
   -9    4    0     -0.05      0.00
   -8    4    0      0.00      0.00
   -7    4    0     -0.10      0.00
   -6    4    0     -0.18      0.00
   -5    4    0     -0.02      0.00
   -4    4    0     -0.13      0.00
   -3    4    0      0.16      0.00
   -2    4    0     -0.16      0.00
   -1    4    0     -0.10      0.00
    0    4    0     -0.13      0.00
    1    4    0      0.06      0.00
    2    4    0     -0.10      0.00
    3    4    0     -0.04      0.00
    4    4    0     -0.12      0.00
    5    4    0     -0.15      0.00
    6    4    0     -0.12      0.00
    7    4    0     -0.15      0.00
  -10    5    0     -0.26      0.00
   -9    5    0     -0.06      0.00
   -8    5    0     -0.03      0.00
   -7    5    0      0.03      0.00
   -6    5    0      0.06      0.00
   -5    5    0      0.09      0.00
   -4    5    0      0.03      0.00
   -3    5    0      0.79      0.00
   -2    5    0      0.39      0.00
   -1    5    0     -0.18      0.00
    0    5    0      0.14      0.00
    1    5    0      0.21      0.00
    2    5    0     -0.04      0.00
    3    5    0      0.09      0.00
    4    5    0      0.09      0.00
    5    5    0      0.10      0.00
    6    5    0     -0.03      0.00
  -10    6    0      0.10      0.00
   -9    6    0     -0.08      0.00
   -8    6    0      0.01      0.00
   -7    6    0     -0.02      0.00
   -6    6    0      0.02      0.00
   -5    6    0      0.02      0.00
   -4    6    0      0.08      0.00
   -3    6    0     -1.39      0.00
   -2    6    0     -0.30      0.00
   -1    6    0      0.36      0.00
    0    6    0      0.12      0.00
    1    6    0      0.02      0.00
    2    6    0      0.13      0.00
    3    6    0      0.09      0.00
    4    6    0      0.04      0.00
    5    6    0      0.11      0.00
   -9    7    0      0.03      0.00
   -8    7    0      0.02      0.00
   -7    7    0      0.00      0.00
   -6    7    0     -0.02      0.00
   -5    7    0     -0.10      0.00
   -4    7    0     -0.19      0.00
   -2    7    0      0.10      0.00
   -1    7    0     -0.05      0.00
    0    7    0     -0.14      0.00
    1    7    0     -0.11      0.00
    2    7    0      0.13      0.00
    3    7    0     -0.20      0.00
    4    7    0      0.02      0.00
   -9    8    0     -0.02      0.00
   -8    8    0      0.03      0.00
   -7    8    0      0.00      0.00
   -6    8    0      0.06      0.00
   -4    8    0      0.07      0.00
   -3    8    0     -0.45      0.00
   -2    8    0      0.11      0.00
   -1    8    0     -0.31      0.00
    0    8    0      0.08      0.00
    1    8    0     -0.03      0.00
    2    8    0     -0.23      0.00
    3    8    0      0.12      0.00
   -9    9    0      0.11      0.00
   -8    9    0      0.01      0.00
   -7    9    0      0.18      0.00
   -6    9    0      0.03      0.00
   -5    9    0      0.04      0.00
   -4    9    0      0.04      0.00
   -3    9    0      0.06      0.00
   -2    9    0      0.08      0.00
   -1    9    0      0.18      0.00
    0    9    0     -0.01      0.00
    1    9    0     -0.12      0.00
    2    9    0      0.11      0.00
   -8   10    0     -0.04      0.00
   -7   10    0     -0.19      0.00
   -6   10    0     -0.07      0.00
   -5   10    0     -0.04      0.00
   -4   10    0      0.12      0.00
   -3   10    0      0.19      0.00
   -2   10    0     -0.04      0.00
   -1   10    0      0.12      0.00
    0   10    0     -0.06      0.00
    1   10    0      0.23      0.00
   -7   11    0      0.01      0.00
   -6   11    0     -0.12      0.00
   -5   11    0      0.04      0.00
   -4   11    0      0.06      0.00
   -3   11    0     -0.17      0.00
   -2   11    0     -0.19      0.00
   -1   11    0     -0.15      0.00
   -4   12    0     -0.44      0.00
    3  -12    1      0.10      0.00
    4  -12    1      0.38      0.00
    5  -12    1     -0.02      0.00
    1  -11    1      0.19      0.00
    2  -11    1      0.22      0.00
    3  -11    1      0.15      0.00
    4  -11    1      0.04      0.00
    5  -11    1     -0.04      0.00
    6  -11    1      0.04      0.00
    7  -11    1     -0.04      0.00
   -1  -10    1     -0.20      0.00
    0  -10    1     -0.04      0.00
    1  -10    1     -0.01      0.00
    2  -10    1     -0.03      0.00
    3  -10    1     -0.10      0.00
    4  -10    1     -0.11      0.00
    5  -10    1      0.00      0.00
    6  -10    1      0.10      0.00
    7  -10    1      0.23      0.00
    8  -10    1     -0.08      0.00
   -2   -9    1     -0.19      0.00
   -1   -9    1      0.09      0.00
    0   -9    1      0.09      0.00
    1   -9    1     -0.31      0.00
    2   -9    1      0.15      0.00
    3   -9    1     -0.33      0.00
    4   -9    1      0.05      0.00
    5   -9    1     -0.08      0.00
    6   -9    1      0.02      0.00
    7   -9    1     -0.17      0.00
    8   -9    1      0.08      0.00
    9   -9    1     -0.18      0.00
   -4   -8    1     -0.02      0.00
   -3   -8    1     -0.05      0.00
   -2   -8    1      0.20      0.00
   -1   -8    1     -0.03      0.00
    0   -8    1     -0.04      0.00
    1   -8    1      0.18      0.00
    2   -8    1     -0.08      0.00
    3   -8    1      0.56      0.00
    4   -8    1     -0.31      0.00
    5   -8    1      0.05      0.00
    6   -8    1     -0.09      0.00
    7   -8    1      0.02      0.00
    8   -8    1     -0.05      0.00
    9   -8    1     -0.04      0.00
   -5   -7    1      0.09      0.00
   -4   -7    1      0.02      0.00
   -3   -7    1      0.12      0.00
   -2   -7    1      0.05      0.00
   -1   -7    1      0.10      0.00
    0   -7    1      0.19      0.00
    1   -7    1      0.22      0.00
    2   -7    1     -0.47      0.00
    3   -7    1     -0.86      0.00
    4   -7    1      0.41      0.00
    5   -7    1      0.04      0.00
    6   -7    1      0.05      0.00
    7   -7    1     -0.07      0.00
    8   -7    1     -0.06      0.00
    9   -7    1      0.02      0.00
   -5   -6    1      0.05      0.00
   -4   -6    1     -0.08      0.00
   -3   -6    1     -0.02      0.00
   -2   -6    1     -0.18      0.00
   -1   -6    1      0.05      0.00
    0   -6    1     -0.25      0.00
    1   -6    1     -0.39      0.00
    2   -6    1      0.70      0.00
    3   -6    1      0.95      0.00
    4   -6    1     -0.15      0.00
    5   -6    1      0.04      0.00
    6   -6    1     -0.06      0.00
    7   -6    1      0.05      0.00
    8   -6    1     -0.01      0.00
    9   -6    1      0.02      0.00
   10   -6    1     -0.16      0.00
   -6   -5    1     -0.01      0.00
   -5   -5    1     -0.22      0.00
   -4   -5    1     -0.11      0.00
   -3   -5    1     -0.13      0.00
   -2   -5    1     -0.10      0.00
   -1   -5    1     -0.19      0.00
    0   -5    1     -0.07      0.00
    1   -5    1      0.19      0.00
    2   -5    1     -0.59      0.00
    3   -5    1     -0.25      0.00
    4   -5    1     -0.16      0.00
    5   -5    1     -0.06      0.00
    6   -5    1     -0.11      0.00
    7   -5    1     -0.02      0.00
    8   -5    1      0.07      0.00
    9   -5    1      0.06      0.00
   10   -5    1      0.31      0.00
   -7   -4    1      0.15      0.00
   -6   -4    1      0.12      0.00
   -5   -4    1      0.14      0.00
   -4   -4    1      0.10      0.00
   -3   -4    1      0.06      0.00
   -2   -4    1      0.14      0.00
   -1   -4    1     -0.05      0.00
    0   -4    1      0.16      0.00
    1   -4    1      0.01      0.00
    2   -4    1     -0.02      0.00
    3   -4    1     -0.27      0.00
    4   -4    1      0.23      0.00
    5   -4    1      0.01      0.00
    6   -4    1      0.21      0.00
    7   -4    1      0.04      0.00
    8   -4    1      0.06      0.00
    9   -4    1      0.07      0.00
   -7   -3    1     -0.18      0.00
   -6   -3    1      0.03      0.00
   -5   -3    1      0.21      0.00
   -4   -3    1      0.12      0.00
   -3   -3    1      0.09      0.00
   -2   -3    1      0.00      0.00
   -1   -3    1      0.05      0.00
    0   -3    1     -0.33      0.00
    1   -3    1      0.01      0.00
    2   -3    1      0.56      0.00
    3   -3    1      0.11      0.00
    4   -3    1     -0.07      0.00
    5   -3    1     -0.08      0.00
    6   -3    1     -0.01      0.00
    7   -3    1      0.04      0.00
    8   -3    1     -0.12      0.00
    9   -3    1      0.01      0.00
   -8   -2    1     -0.18      0.00
   -7   -2    1      0.26      0.00
   -6   -2    1     -0.06      0.00
   -5   -2    1     -0.28      0.00
   -4   -2    1     -0.09      0.00
   -3   -2    1     -0.05      0.00
   -2   -2    1     -0.17      0.00
   -1   -2    1      0.38      0.00
    0   -2    1     -0.57      0.00
    1   -2    1      0.40      0.00
    2   -2    1     -0.03      0.00
    3   -2    1      0.02      0.00
    4   -2    1     -0.11      0.00
    5   -2    1      0.05      0.00
    6   -2    1     -0.07      0.00
    7   -2    1     -0.05      0.00
    8   -2    1      0.09      0.00
    9   -2    1     -0.20      0.00
   -8   -1    1      0.20      0.00
   -7   -1    1     -0.15      0.00
   -6   -1    1     -0.03      0.00
   -5   -1    1      0.09      0.00
   -4   -1    1      0.06      0.00
   -3   -1    1      0.01      0.00
   -2   -1    1      0.21      0.00
   -1   -1    1      0.04      0.00
    0   -1    1      3.73      0.00
    1   -1    1     -0.99      0.00
    2   -1    1     -0.11      0.00
    3   -1    1     -0.01      0.00
    4   -1    1      0.40      0.00
    5   -1    1      0.05      0.00
    6   -1    1      0.00      0.00
    7   -1    1      0.02      0.00
    8   -1    1     -0.07      0.00
    9   -1    1      0.07      0.00
   -9    0    1      0.20      0.00
   -8    0    1     -0.10      0.00
   -7    0    1     -0.12      0.00
   -6    0    1      0.02      0.00
   -5    0    1     -0.09      0.00
   -4    0    1     -0.07      0.00
   -3    0    1     -0.03      0.00
   -2    0    1      0.55      0.00
   -1    0    1     -1.16      0.00
    2    0    1     -0.46      0.00
    3    0    1     -0.14      0.00
    4    0    1     -0.40      0.00
    5    0    1     -0.08      0.00
    6    0    1      0.00      0.00
    7    0    1      0.00      0.00
    8    0    1      0.01      0.00
    9    0    1      0.06      0.00
   -9    1    1     -0.22      0.00
   -8    1    1     -0.04      0.00
   -7    1    1      0.23      0.00
   -6    1    1      0.00      0.00
   -5    1    1      0.10      0.00
   -4    1    1      0.02      0.00
   -3    1    1     -0.11      0.00
   -2    1    1     -0.84      0.00
   -1    1    1      1.07      0.00
    0    1    1      1.32      0.00
    1    1    1      0.01      0.00
    2    1    1      0.17      0.00
    3    1    1      0.31      0.00
    4    1    1      0.01      0.00
    6    1    1     -0.01      0.00
    7    1    1     -0.07      0.00
    8    1    1     -0.02      0.00
   -9    2    1      0.25      0.00
   -8    2    1     -0.04      0.00
   -7    2    1     -0.12      0.00
   -6    2    1      0.01      0.00
   -5    2    1     -0.09      0.00
   -4    2    1      0.05      0.00
   -3    2    1     -0.03      0.00
   -2    2    1     -0.03      0.00
   -1    2    1     -0.13      0.00
    0    2    1      0.52      0.00
    1    2    1     -0.28      0.00
    2    2    1      0.27      0.00
    3    2    1     -0.19      0.00
    4    2    1      0.00      0.00
    5    2    1     -0.41      0.00
    6    2    1     -0.03      0.00
    7    2    1      0.01      0.00
    8    2    1      0.04      0.00
   -9    3    1     -0.22      0.00
   -8    3    1      0.07      0.00
   -7    3    1     -0.07      0.00
   -6    3    1     -0.08      0.00
   -5    3    1      0.07      0.00
   -4    3    1     -0.05      0.00
   -3    3    1      0.36      0.00
   -2    3    1      0.17      0.00
   -1    3    1     -0.22      0.00
    0    3    1     -0.05      0.00
    1    3    1      0.34      0.00
    2    3    1     -0.16      0.00
    3    3    1      0.01      0.00
    4    3    1      0.08      0.00
    5    3    1      0.09      0.00
    6    3    1     -0.03      0.00
    7    3    1      0.03      0.00
  -10    4    1     -0.19      0.00
   -9    4    1      0.00      0.00
   -8    4    1      0.02      0.00
   -7    4    1      0.07      0.00
   -6    4    1      0.12      0.00
   -5    4    1      0.03      0.00
   -4    4    1      0.00      0.00
   -3    4    1      0.15      0.00
   -2    4    1      0.21      0.00
   -1    4    1      0.15      0.00
    0    4    1      0.06      0.00
    1    4    1     -0.01      0.00
    2    4    1      0.02      0.00
    3    4    1      0.09      0.00
    4    4    1      0.09      0.00
    5    4    1      0.17      0.00
    6    4    1      0.12      0.00
    7    4    1      0.10      0.00
  -10    5    1      0.17      0.00
   -9    5    1      0.02      0.00
   -8    5    1      0.01      0.00
   -7    5    1      0.03      0.00
   -6    5    1     -0.03      0.00
   -5    5    1     -0.02      0.00
   -4    5    1     -0.07      0.00
   -3    5    1     -1.14      0.00
   -2    5    1     -0.06      0.00
   -1    5    1      0.07      0.00
    0    5    1     -0.20      0.00
    1    5    1     -0.16      0.00
    2    5    1      0.12      0.00
    3    5    1     -0.06      0.00
    4    5    1     -0.02      0.00
    5    5    1      0.02      0.00
    6    5    1     -0.03      0.00
  -10    6    1     -0.02      0.00
   -9    6    1      0.06      0.00
   -8    6    1      0.00      0.00
   -7    6    1      0.00      0.00
   -6    6    1      0.03      0.00
   -5    6    1     -0.12      0.00
   -4    6    1      0.16      0.00
   -2    6    1     -0.05      0.00
   -1    6    1     -0.19      0.00
    0    6    1     -0.05      0.00
    1    6    1     -0.09      0.00
    2    6    1     -0.01      0.00
    3    6    1     -0.17      0.00
    4    6    1     -0.06      0.00
    5    6    1     -0.19      0.00
   -9    7    1      0.03      0.00
   -8    7    1     -0.07      0.00
   -7    7    1      0.05      0.00
   -6    7    1     -0.05      0.00
   -5    7    1      0.18      0.00
   -4    7    1     -0.14      0.00
   -3    7    1     -0.78      0.00
   -2    7    1      0.04      0.00
   -1    7    1     -0.11      0.00
    0    7    1      0.15      0.00
    1    7    1     -0.01      0.00
    2    7    1     -0.22      0.00
    3    7    1      0.20      0.00
    4    7    1     -0.02      0.00
   -9    8    1      0.01      0.00
   -8    8    1      0.05      0.00
   -7    8    1     -0.04      0.00
   -6    8    1     -0.03      0.00
   -5    8    1     -0.08      0.00
   -4    8    1      0.18      0.00
   -3    8    1      0.15      0.00
   -2    8    1      0.07      0.00
   -1    8    1      0.22      0.00
    0    8    1     -0.02      0.00
    1    8    1      0.12      0.00
    2    8    1      0.12      0.00
    3    8    1     -0.07      0.00
   -9    9    1      0.00      0.00
   -8    9    1     -0.13      0.00
   -7    9    1     -0.10      0.00
   -6    9    1     -0.03      0.00
   -5    9    1     -0.05      0.00
   -4    9    1     -0.06      0.00
   -3    9    1      0.06      0.00
   -2    9    1     -0.23      0.00
   -1    9    1      0.01      0.00
    0    9    1     -0.12      0.00
    1    9    1      0.13      0.00
    2    9    1      0.03      0.00
   -8   10    1      0.19      0.00
   -7   10    1      0.04      0.00
   -6   10    1      0.02      0.00
   -5   10    1      0.06      0.00
   -4   10    1     -0.10      0.00
   -3   10    1     -0.10      0.00
   -2   10    1      0.04      0.00
   -1   10    1     -0.13      0.00
    0   10    1      0.07      0.00
    1   10    1     -0.19      0.00
   -7   11    1      0.03      0.00
   -6   11    1      0.16      0.00
   -5   11    1     -0.03      0.00
   -4   11    1     -0.12      0.00
   -3   11    1      0.13      0.00
   -2   11    1      0.07      0.00
   -1   11    1      0.09      0.00
    3  -12    2     -0.17      0.00
    4  -12    2     -0.17      0.00
    5  -12    2     -0.03      0.00
    0  -11    2      0.00      0.00
    1  -11    2     -0.16      0.00
    2  -11    2     -0.16      0.00
    3  -11    2     -0.10      0.00
    4  -11    2     -0.12      0.00
    5  -11    2      0.01      0.00
    6  -11    2      0.01      0.00
    7  -11    2      0.04      0.00
   -1  -10    2      0.12      0.00
    0  -10    2      0.12      0.00
    1  -10    2     -0.13      0.00
    2  -10    2      0.10      0.00
    3  -10    2     -0.16      0.00
    4  -10    2      0.12      0.00
    5  -10    2      0.01      0.00
    6  -10    2     -0.07      0.00
    7  -10    2     -0.19      0.00
    8  -10    2      0.10      0.00
   -2   -9    2      0.17      0.00
   -1   -9    2     -0.04      0.00
    0   -9    2     -0.06      0.00
    1   -9    2      0.26      0.00
    2   -9    2     -0.19      0.00
    3   -9    2      0.53      0.00
    4   -9    2     -0.13      0.00
    5   -9    2      0.13      0.00
    6   -9    2     -0.09      0.00
    7   -9    2      0.10      0.00
    8   -9    2     -0.08      0.00
    9   -9    2      0.13      0.00
   -4   -8    2     -0.03      0.00
   -3   -8    2     -0.05      0.00
   -2   -8    2     -0.07      0.00
   -1   -8    2      0.01      0.00
    0   -8    2      0.01      0.00
    1   -8    2      0.03      0.00
    2   -8    2     -0.18      0.00
    3   -8    2     -0.37      0.00
    4   -8    2      0.38      0.00
    5   -8    2     -0.08      0.00
    6   -8    2      0.06      0.00
    7   -8    2     -0.02      0.00
    8   -8    2      0.01      0.00
    9   -8    2      0.28      0.00
   -5   -7    2     -0.06      0.00
   -4   -7    2     -0.09      0.00
   -3   -7    2     -0.04      0.00
   -2   -7    2     -0.18      0.00
   -1   -7    2     -0.02      0.00
    0   -7    2     -0.31      0.00
    1   -7    2     -0.21      0.00
    2   -7    2      0.76      0.00
    3   -7    2      0.40      0.00
    4   -7    2     -0.41      0.00
    5   -7    2     -0.02      0.00
    6   -7    2     -0.02      0.00
    7   -7    2      0.14      0.00
    8   -7    2      0.10      0.00
    9   -7    2     -0.24      0.00
   -5   -6    2     -0.11      0.00
   -4   -6    2      0.12      0.00
   -3   -6    2     -0.01      0.00
   -2   -6    2      0.14      0.00
   -1   -6    2     -0.06      0.00
    0   -6    2      0.33      0.00
    1   -6    2      0.21      0.00
    2   -6    2     -0.84      0.00
    3   -6    2     -0.35      0.00
    4   -6    2      0.00      0.00
    5   -6    2      0.02      0.00
    6   -6    2      0.01      0.00
    7   -6    2     -0.04      0.00
    8   -6    2      0.01      0.00
    9   -6    2      0.09      0.00
   -6   -5    2      0.13      0.00
   -5   -5    2      0.21      0.00
   -4   -5    2      0.12      0.00
   -3   -5    2      0.19      0.00
   -2   -5    2      0.18      0.00
   -1   -5    2      0.14      0.00
    0   -5    2      0.02      0.00
    1   -5    2     -0.07      0.00
    2   -5    2      0.48      0.00
    3   -5    2     -0.11      0.00
    4   -5    2      0.31      0.00
    5   -5    2     -0.03      0.00
    6   -5    2      0.21      0.00
    7   -5    2     -0.08      0.00
    8   -5    2      0.00      0.00
    9   -5    2     -0.05      0.00
   -7   -4    2     -0.12      0.00
   -6   -4    2     -0.11      0.00
   -5   -4    2     -0.12      0.00
   -4   -4    2     -0.04      0.00
   -3   -4    2     -0.16      0.00
   -2   -4    2     -0.09      0.00
   -1   -4    2     -0.01      0.00
    0   -4    2     -0.05      0.00
    1   -4    2      0.07      0.00
    2   -4    2      0.18      0.00
    3   -4    2      0.11      0.00
    4   -4    2     -0.19      0.00
    5   -4    2     -0.04      0.00
    6   -4    2     -0.12      0.00
    7   -4    2     -0.03      0.00
    8   -4    2     -0.20      0.00
    9   -4    2     -0.04      0.00
   -7   -3    2      0.15      0.00
   -6   -3    2     -0.11      0.00
   -5   -3    2     -0.14      0.00
   -4   -3    2     -0.20      0.00
   -3   -3    2      0.03      0.00
   -2   -3    2     -0.12      0.00
   -1   -3    2      0.15      0.00
    0   -3    2      0.00      0.00
    1   -3    2     -0.06      0.00
    2   -3    2     -0.44      0.00
    3   -3    2      0.15      0.00
    4   -3    2      0.04      0.00
    5   -3    2      0.09      0.00
    6   -3    2     -0.21      0.00
    7   -3    2      0.11      0.00
    8   -3    2      0.12      0.00
    9   -3    2     -0.13      0.00
   -8   -2    2      0.21      0.00
   -6   -2    2      0.09      0.00
   -5   -2    2      0.16      0.00
   -4   -2    2      0.15      0.00
   -3   -2    2     -0.02      0.00
   -2   -2    2      0.12      0.00
   -1   -2    2     -0.29      0.00
    0   -2    2      1.06      0.00
    1   -2    2     -0.79      0.00
    2   -2    2      0.16      0.00
    3   -2    2     -0.15      0.00
    4   -2    2      0.15      0.00
    5   -2    2     -0.03      0.00
    6   -2    2      0.12      0.00
    7   -2    2     -0.10      0.00
    8   -2    2      0.08      0.00
    9   -2    2      0.27      0.00
   -8   -1    2     -0.21      0.00
   -7   -1    2      0.08      0.00
   -6   -1    2      0.05      0.00
   -5   -1    2     -0.06      0.00
   -4   -1    2     -0.06      0.00
   -3   -1    2     -0.08      0.00
   -2   -1    2      0.20      0.00
    0   -1    2     -2.91      0.00
    1   -1    2      1.21      0.00
    2   -1    2     -0.33      0.00
    3   -1    2     -0.11      0.00
    4   -1    2     -0.54      0.00
    5   -1    2      0.08      0.00
    6   -1    2      0.06      0.00
    7   -1    2      0.03      0.00
    8   -1    2     -0.04      0.00
    9   -1    2     -0.12      0.00
   -9    0    2     -0.22      0.00
   -8    0    2      0.16      0.00
   -7    0    2      0.11      0.00
   -6    0    2     -0.05      0.00
   -5    0    2      0.06      0.00
   -4    0    2      0.02      0.00
   -3    0    2      0.02      0.00
   -2    0    2     -0.72      0.00
   -1    0    2      2.17      0.00
    0    0    2      2.17      0.00
    1    0    2     -0.20      0.00
    2    0    2      0.36      0.00
    3    0    2      0.63      0.00
    4    0    2      0.41      0.00
    5    0    2      0.01      0.00
    6    0    2     -0.02      0.00
    7    0    2     -0.03      0.00
    8    0    2     -0.07      0.00
   -9    1    2      0.27      0.00
   -8    1    2     -0.11      0.00
   -7    1    2     -0.13      0.00
   -6    1    2     -0.04      0.00
   -5    1    2     -0.06      0.00
   -4    1    2      0.09      0.00
   -3    1    2      0.25      0.00
   -2    1    2      0.48      0.00
   -1    1    2     -1.24      0.00
    0    1    2      0.18      0.00
    1    1    2     -0.39      0.00
    2    1    2      0.24      0.00
    3    1    2     -0.63      0.00
    4    1    2      0.02      0.00
    5    1    2     -0.34      0.00
    6    1    2     -0.06      0.00
    7    1    2      0.05      0.00
    8    1    2      0.14      0.00
   -9    2    2     -0.28      0.00
   -8    2    2      0.16      0.00
   -7    2    2     -0.02      0.00
   -6    2    2      0.11      0.00
   -5    2    2      0.11      0.00
   -4    2    2     -0.08      0.00
   -3    2    2     -0.01      0.00
   -2    2    2      0.06      0.00
   -1    2    2      0.01      0.00
    0    2    2     -0.41      0.00
    1    2    2      0.28      0.00
    2    2    2     -0.38      0.00
    3    2    2      0.08      0.00
    4    2    2      0.07      0.00
    5    2    2      0.32      0.00
    6    2    2      0.13      0.00
    7    2    2      0.06      0.00
    8    2    2     -0.08      0.00
   -9    3    2      0.12      0.00
   -8    3    2     -0.05      0.00
   -7    3    2      0.11      0.00
   -6    3    2     -0.01      0.00
   -5    3    2     -0.09      0.00
   -4    3    2     -0.08      0.00
   -3    3    2     -0.20      0.00
   -2    3    2      0.06      0.00
   -1    3    2      0.17      0.00
    0    3    2     -0.23      0.00
    1    3    2     -0.24      0.00
    2    3    2      0.15      0.00
    3    3    2      0.13      0.00
    4    3    2     -0.10      0.00
    5    3    2      0.05      0.00
    6    3    2     -0.02      0.00
    7    3    2     -0.10      0.00
  -10    4    2      0.05      0.00
   -9    4    2      0.05      0.00
   -8    4    2     -0.05      0.00
   -7    4    2      0.01      0.00
   -6    4    2     -0.07      0.00
   -5    4    2      0.00      0.00
   -4    4    2      0.03      0.00
   -3    4    2     -0.44      0.00
   -2    4    2     -0.09      0.00
   -1    4    2     -0.17      0.00
    0    4    2     -0.04      0.00
    1    4    2     -0.04      0.00
    2    4    2      0.01      0.00
    3    4    2     -0.14      0.00
    4    4    2     -0.06      0.00
    5    4    2     -0.18      0.00
    6    4    2     -0.10      0.00
  -10    5    2     -0.06      0.00
   -9    5    2      0.00      0.00
   -8    5    2     -0.03      0.00
   -7    5    2     -0.06      0.00
   -6    5    2     -0.03      0.00
   -5    5    2     -0.05      0.00
   -4    5    2      0.24      0.00
   -3    5    2      1.10      0.00
   -2    5    2     -0.16      0.00
   -1    5    2      0.02      0.00
    0    5    2      0.21      0.00
    1    5    2      0.06      0.00
    2    5    2     -0.09      0.00
    3    5    2     -0.01      0.00
    4    5    2     -0.05      0.00
    5    5    2     -0.04      0.00
    6    5    2      0.08      0.00
  -10    6    2     -0.01      0.00
   -9    6    2      0.01      0.00
   -8    6    2     -0.06      0.00
   -7    6    2      0.02      0.00
   -6    6    2     -0.04      0.00
   -5    6    2      0.17      0.00
   -4    6    2     -0.38      0.00
   -2    6    2      0.10      0.00
   -1    6    2      0.06      0.00
    0    6    2      0.07      0.00
    1    6    2      0.08      0.00
    2    6    2     -0.08      0.00
    3    6    2      0.21      0.00
    4    6    2      0.10      0.00
    5    6    2      0.08      0.00
   -9    7    2     -0.05      0.00
   -8    7    2      0.13      0.00
   -7    7    2     -0.08      0.00
   -6    7    2      0.07      0.00
   -5    7    2     -0.20      0.00
   -4    7    2      0.37      0.00
   -2    7    2      0.09      0.00
   -1    7    2      0.08      0.00
    0    7    2     -0.11      0.00
    1    7    2      0.18      0.00
    2    7    2      0.15      0.00
    3    7    2     -0.05      0.00
    4    7    2     -0.03      0.00
   -9    8    2     -0.02      0.00
   -8    8    2     -0.12      0.00
   -7    8    2      0.06      0.00
   -6    8    2      0.06      0.00
   -5    8    2      0.05      0.00
   -4    8    2     -0.26      0.00
   -3    8    2      0.09      0.00
   -2    8    2     -0.22      0.00
   -1    8    2      0.00      0.00
    0    8    2     -0.14      0.00
    1    8    2     -0.15      0.00
    2    8    2      0.05      0.00
    3    8    2     -0.11      0.00
   -9    9    2     -0.08      0.00
   -8    9    2      0.24      0.00
   -7    9    2     -0.04      0.00
   -6    9    2      0.01      0.00
   -5    9    2      0.07      0.00
   -4    9    2      0.04      0.00
   -3    9    2      0.00      0.00
   -2    9    2      0.16      0.00
   -1    9    2     -0.11      0.00
    0    9    2      0.17      0.00
    1    9    2     -0.12      0.00
    2    9    2     -0.11      0.00
   -8   10    2     -0.25      0.00
   -7   10    2      0.12      0.00
   -6   10    2     -0.01      0.00
   -5   10    2     -0.03      0.00
   -4   10    2      0.02      0.00
   -3   10    2     -0.03      0.00
   -2   10    2      0.01      0.00
   -1   10    2      0.06      0.00
    0   10    2      0.02      0.00
    1   10    2      0.10      0.00
   -7   11    2     -0.05      0.00
   -6   11    2     -0.15      0.00
   -5   11    2      0.05      0.00
   -4   11    2      0.14      0.00
   -3   11    2     -0.04      0.00
   -2   11    2      0.06      0.00
   -1   11    2     -0.01      0.00
    3  -12    3      0.13      0.00
    4  -12    3      0.01      0.00
    5  -12    3      0.03      0.00
    0  -11    3      0.08      0.00
    1  -11    3      0.09      0.00
    2  -11    3      0.07      0.00
    3  -11    3      0.04      0.00
    4  -11    3      0.15      0.00
    5  -11    3      0.04      0.00
    6  -11    3     -0.02      0.00
    7  -11    3     -0.03      0.00
   -1  -10    3     -0.01      0.00
    0  -10    3     -0.12      0.00
    1  -10    3      0.19      0.00
    2  -10    3     -0.07      0.00
    3  -10    3      0.37      0.00
    4  -10    3     -0.13      0.00
    5  -10    3      0.01      0.00
    6  -10    3     -0.02      0.00
    7  -10    3      0.12      0.00
    8  -10    3     -0.04      0.00
   -2   -9    3     -0.06      0.00
   -1   -9    3      0.00      0.00
    0   -9    3     -0.05      0.00
    1   -9    3     -0.10      0.00
    2   -9    3     -0.01      0.00
    3   -9    3     -0.47      0.00
    4   -9    3      0.10      0.00
    5   -9    3     -0.12      0.00
    6   -9    3      0.10      0.00
    7   -9    3      0.00      0.00
    8   -9    3      0.00      0.00
    9   -9    3      0.09      0.00
   -4   -8    3      0.07      0.00
   -3   -8    3      0.11      0.00
   -2   -8    3     -0.04      0.00
   -1   -8    3      0.03      0.00
    0   -8    3     -0.03      0.00
    1   -8    3     -0.13      0.00
    2   -8    3      0.44      0.00
    3   -8    3      0.03      0.00
    4   -8    3     -0.29      0.00
    5   -8    3      0.06      0.00
    6   -8    3      0.03      0.00
    7   -8    3      0.02      0.00
    8   -8    3      0.05      0.00
    9   -8    3     -0.64      0.00
   -5   -7    3      0.04      0.00
   -4   -7    3      0.13      0.00
   -3   -7    3      0.01      0.00
   -2   -7    3      0.20      0.00
   -1   -7    3     -0.03      0.00
    0   -7    3      0.37      0.00
    1   -7    3      0.04      0.00
    3   -7    3      0.01      0.00
    4   -7    3      0.26      0.00
    5   -7    3      0.02      0.00
    6   -7    3     -0.06      0.00
    7   -7    3     -0.17      0.00
    8   -7    3     -0.09      0.00
    9   -7    3      0.50      0.00
   -5   -6    3      0.02      0.00
   -4   -6    3     -0.09      0.00
   -3   -6    3      0.01      0.00
   -2   -6    3     -0.06      0.00
   -1   -6    3      0.03      0.00
    0   -6    3     -0.26      0.00
    1   -6    3      0.03      0.00
    2   -6    3      0.62      0.00
    3   -6    3     -0.04      0.00
    4   -6    3      0.16      0.00
    5   -6    3     -0.10      0.00
    6   -6    3      0.13      0.00
    7   -6    3     -0.08      0.00
    8   -6    3      0.02      0.00
    9   -6    3     -0.21      0.00
   -6   -5    3     -0.20      0.00
   -5   -5    3     -0.10      0.00
   -4   -5    3     -0.15      0.00
   -3   -5    3     -0.25      0.00
   -2   -5    3     -0.17      0.00
   -1   -5    3     -0.11      0.00
    0   -5    3      0.00      0.00
    1   -5    3     -0.07      0.00
    2   -5    3     -0.20      0.00
    3   -5    3      0.13      0.00
    4   -5    3     -0.27      0.00
    5   -5    3      0.04      0.00
    6   -5    3     -0.24      0.00
    7   -5    3      0.17      0.00
    8   -5    3     -0.15      0.00
    9   -5    3      0.10      0.00
   -7   -4    3      0.06      0.00
   -6   -4    3      0.08      0.00
   -5   -4    3      0.08      0.00
   -4   -4    3     -0.03      0.00
   -3   -4    3      0.29      0.00
   -2   -4    3     -0.02      0.00
   -1   -4    3      0.04      0.00
    0   -4    3     -0.14      0.00
    1   -4    3     -0.10      0.00
    2   -4    3     -0.19      0.00
    3   -4    3      0.14      0.00
    4   -4    3      0.05      0.00
    5   -4    3      0.09      0.00
    6   -4    3     -0.09      0.00
    7   -4    3      0.20      0.00
    8   -4    3      0.30      0.00
    9   -4    3     -0.01      0.00
   -7   -3    3      0.00      0.00
   -6   -3    3      0.10      0.00
   -5   -3    3      0.11      0.00
   -4   -3    3      0.23      0.00
   -3   -3    3     -0.12      0.00
   -2   -3    3      0.18      0.00
   -1   -3    3     -0.08      0.00
    0   -3    3      0.34      0.00
    1   -3    3     -0.01      0.00
    2   -3    3      0.21      0.00
    3   -3    3     -0.34      0.00
    4   -3    3     -0.04      0.00
    5   -3    3      0.04      0.00
    6   -3    3      0.33      0.00
    7   -3    3     -0.32      0.00
    8   -3    3     -0.03      0.00
    9   -3    3      0.10      0.00
   -8   -2    3     -0.21      0.00
   -5   -2    3     -0.15      0.00
   -4   -2    3     -0.09      0.00
   -3   -2    3      0.02      0.00
   -2   -2    3      0.04      0.00
   -1   -2    3     -0.31      0.00
    0   -2    3     -0.92      0.00
    1   -2    3      0.80      0.00
    2   -2    3     -0.18      0.00
    3   -2    3      0.22      0.00
    4   -2    3     -0.15      0.00
    5   -2    3      0.00      0.00
    6   -2    3     -0.07      0.00
    7   -2    3      0.09      0.00
    8   -2    3     -0.19      0.00
    9   -2    3     -0.19      0.00
   -8   -1    3      0.19      0.00
   -7   -1    3      0.02      0.00
   -6   -1    3     -0.07      0.00
   -5   -1    3      0.11      0.00
   -4   -1    3      0.05      0.00
   -3   -1    3      0.09      0.00
   -2   -1    3     -0.35      0.00
   -1   -1    3      1.78      0.00
    0   -1    3      1.26      0.00
    1   -1    3     -0.55      0.00
    2   -1    3      0.28      0.00
    3   -1    3      0.49      0.00
    4   -1    3      0.48      0.00
    5   -1    3     -0.26      0.00
    6   -1    3     -0.09      0.00
    7   -1    3      0.05      0.00
    8   -1    3      0.04      0.00
    9   -1    3      0.12      0.00
   -9    0    3      0.13      0.00
   -8    0    3     -0.17      0.00
   -7    0    3     -0.02      0.00
   -6    0    3      0.02      0.00
   -5    0    3     -0.03      0.00
   -4    0    3     -0.04      0.00
   -3    0    3      0.09      0.00
   -2    0    3      0.33      0.00
   -1    0    3     -2.13      0.00
    0    0    3     -0.16      0.00
    1    0    3     -0.45      0.00
    2    0    3      0.01      0.00
    4    0    3     -0.21      0.00
    5    0    3      0.02      0.00
    6    0    3     -0.01      0.00
    7    0    3      0.04      0.00
    8    0    3      0.13      0.00
   -9    1    3     -0.15      0.00
   -8    1    3      0.16      0.00
   -7    1    3     -0.02      0.00
   -6    1    3      0.13      0.00
   -5    1    3     -0.01      0.00
   -4    1    3     -0.13      0.00
   -3    1    3     -0.29      0.00
   -2    1    3     -0.01      0.00
   -1    1    3      0.66      0.00
    0    1    3     -0.69      0.00
    1    1    3      0.31      0.00
    2    1    3     -0.34      0.00
    4    1    3     -0.03      0.00
    5    1    3      0.36      0.00
    6    1    3      0.13      0.00
    7    1    3     -0.09      0.00
    8    1    3     -0.13      0.00
   -9    2    3      0.13      0.00
   -8    2    3     -0.11      0.00
   -7    2    3      0.08      0.00
   -6    2    3     -0.22      0.00
   -5    2    3     -0.08      0.00
   -4    2    3      0.03      0.00
   -2    2    3     -0.02      0.00
   -1    2    3      0.13      0.00
    0    2    3      0.05      0.00
    1    2    3     -0.05      0.00
    2    2    3      0.26      0.00
    3    2    3      0.10      0.00
    4    2    3     -0.17      0.00
    5    2    3     -0.21      0.00
    6    2    3     -0.16      0.00
    7    2    3     -0.07      0.00
   -9    3    3      0.04      0.00
   -8    3    3     -0.09      0.00
   -7    3    3     -0.06      0.00
   -6    3    3      0.03      0.00
   -5    3    3      0.10      0.00
   -4    3    3      0.18      0.00
   -3    3    3     -0.03      0.00
   -2    3    3     -0.08      0.00
   -1    3    3     -0.10      0.00
    0    3    3      0.34      0.00
    1    3    3      0.09      0.00
    2    3    3     -0.15      0.00
    3    3    3     -0.19      0.00
    4    3    3      0.09      0.00
    5    3    3     -0.12      0.00
    6    3    3      0.02      0.00
    7    3    3      0.11      0.00
  -10    4    3      0.06      0.00
   -9    4    3     -0.10      0.00
   -8    4    3      0.06      0.00
   -7    4    3     -0.05      0.00
   -6    4    3      0.03      0.00
   -5    4    3     -0.01      0.00
   -4    4    3      0.04      0.00
   -3    4    3      0.53      0.00
   -2    4    3     -0.10      0.00
   -1    4    3      0.16      0.00
    0    4    3      0.09      0.00
    1    4    3      0.09      0.00
    2    4    3      0.05      0.00
    3    4    3      0.11      0.00
    4    4    3      0.06      0.00
    5    4    3      0.14      0.00
    6    4    3      0.06      0.00
   -9    5    3      0.03      0.00
   -8    5    3      0.04      0.00
   -7    5    3      0.06      0.00
   -6    5    3      0.10      0.00
   -5    5    3      0.04      0.00
   -4    5    3     -0.34      0.00
   -3    5    3     -0.79      0.00
   -2    5    3      0.18      0.00
   -1    5    3     -0.01      0.00
    0    5    3     -0.18      0.00
    1    5    3      0.03      0.00
    2    5    3      0.03      0.00
    3    5    3      0.11      0.00
    4    5    3      0.07      0.00
    5    5    3     -0.01      0.00
    6    5    3     -0.05      0.00
   -9    6    3     -0.04      0.00
   -8    6    3      0.11      0.00
   -7    6    3     -0.06      0.00
   -6    6    3      0.04      0.00
   -5    6    3     -0.16      0.00
   -4    6    3      0.43      0.00
   -3    6    3      0.47      0.00
   -2    6    3      0.05      0.00
   -1    6    3     -0.09      0.00
    0    6    3     -0.07      0.00
    1    6    3      0.00      0.00
    2    6    3      0.04      0.00
    3    6    3     -0.17      0.00
    4    6    3     -0.11      0.00
    5    6    3      0.14      0.00
   -9    7    3     -0.04      0.00
   -8    7    3     -0.14      0.00
   -7    7    3      0.06      0.00
   -6    7    3     -0.01      0.00
   -5    7    3      0.12      0.00
   -4    7    3     -0.38      0.00
   -3    7    3      0.04      0.00
   -2    7    3     -0.23      0.00
   -1    7    3      0.09      0.00
    0    7    3     -0.04      0.00
    1    7    3     -0.27      0.00
    2    7    3     -0.01      0.00
    3    7    3     -0.17      0.00
    4    7    3      0.07      0.00
   -9    8    3      0.06      0.00
   -8    8    3      0.17      0.00
   -7    8    3     -0.06      0.00
   -6    8    3     -0.14      0.00
   -5    8    3      0.03      0.00
   -4    8    3      0.15      0.00
   -3    8    3     -0.10      0.00
   -2    8    3      0.14      0.00
   -1    8    3     -0.14      0.00
    0    8    3      0.25      0.00
    1    8    3      0.08      0.00
    2    8    3     -0.11      0.00
   -9    9    3      0.08      0.00
   -8    9    3     -0.26      0.00
   -7    9    3      0.15      0.00
   -6    9    3     -0.03      0.00
   -5    9    3     -0.03      0.00
   -4    9    3     -0.01      0.00
   -3    9    3     -0.08      0.00
   -2    9    3      0.04      0.00
   -1    9    3      0.08      0.00
    0    9    3     -0.06      0.00
    1    9    3      0.08      0.00
    2    9    3      0.07      0.00
   -8   10    3      0.14      0.00
   -7   10    3     -0.15      0.00
   -6   10    3      0.02      0.00
   -5   10    3      0.01      0.00
   -4   10    3      0.08      0.00
   -3   10    3      0.05      0.00
   -2   10    3     -0.03      0.00
   -1   10    3     -0.01      0.00
    0   10    3     -0.12      0.00
   -6   11    3      0.09      0.00
   -5   11    3     -0.12      0.00
   -4   11    3     -0.10      0.00
   -3   11    3     -0.03      0.00
   -2   11    3     -0.10      0.00
    3  -12    4     -0.02      0.00
    4  -12    4      0.00      0.00
    5  -12    4      0.06      0.00
    0  -11    4     -0.18      0.00
    1  -11    4     -0.02      0.00
    2  -11    4      0.01      0.00
    3  -11    4      0.00      0.00
    4  -11    4     -0.10      0.00
    5  -11    4     -0.12      0.00
    6  -11    4      0.03      0.00
    7  -11    4      0.02      0.00
   -1  -10    4     -0.09      0.00
    0  -10    4      0.02      0.00
    1  -10    4     -0.17      0.00
    2  -10    4     -0.08      0.00
    3  -10    4     -0.36      0.00
    4  -10    4      0.04      0.00
    5  -10    4      0.02      0.00
    6  -10    4      0.04      0.00
    7  -10    4     -0.06      0.00
    8  -10    4     -0.08      0.00
   -3   -9    4      0.09      0.00
   -2   -9    4     -0.06      0.00
   -1   -9    4     -0.01      0.00
    0   -9    4      0.18      0.00
    1   -9    4     -0.04      0.00
    2   -9    4      0.27      0.00
    3   -9    4      0.18      0.00
    4   -9    4      0.03      0.00
    5   -9    4      0.02      0.00
    6   -9    4     -0.02      0.00
    7   -9    4     -0.07      0.00
    8   -9    4      0.08      0.00
    9   -9    4     -0.40      0.00
   -4   -8    4     -0.05      0.00
   -3   -8    4     -0.12      0.00
   -2   -8    4      0.11      0.00
   -1   -8    4     -0.01      0.00
    0   -8    4      0.07      0.00
    1   -8    4      0.10      0.00
    2   -8    4     -0.50      0.00
    3   -8    4      0.23      0.00
    4   -8    4      0.15      0.00
    5   -8    4     -0.04      0.00
    6   -8    4     -0.10      0.00
    7   -8    4     -0.04      0.00
    8   -8    4     -0.02      0.00
    9   -8    4      0.89      0.00
   -5   -7    4     -0.06      0.00
   -4   -7    4     -0.13      0.00
   -3   -7    4     -0.02      0.00
   -2   -7    4     -0.13      0.00
   -1   -7    4      0.02      0.00
    0   -7    4     -0.31      0.00
    1   -7    4      0.11      0.00
    2   -7    4      0.54      0.00
    3   -7    4     -0.18      0.00
    4   -7    4     -0.10      0.00
    5   -7    4      0.00      0.00
    6   -7    4      0.16      0.00
    7   -7    4      0.10      0.00
    8   -7    4      0.02      0.00
    9   -7    4     -0.58      0.00
   -5   -6    4      0.10      0.00
   -4   -6    4      0.01      0.00
   -3   -6    4      0.03      0.00
   -2   -6    4     -0.01      0.00
   -1   -6    4     -0.01      0.00
    0   -6    4      0.09      0.00
    1   -6    4     -0.15      0.00
    2   -6    4     -0.28      0.00
    3   -6    4      0.12      0.00
    4   -6    4     -0.17      0.00
    5   -6    4      0.08      0.00
    6   -6    4     -0.23      0.00
    7   -6    4      0.23      0.00
    8   -6    4     -0.07      0.00
    9   -6    4      0.29      0.00
   -6   -5    4      0.15      0.00
   -5   -5    4      0.02      0.00
   -4   -5    4      0.15      0.00
   -3   -5    4      0.29      0.00
   -2   -5    4      0.11      0.00
   -1   -5    4      0.10      0.00
    0   -5    4      0.01      0.00
    1   -5    4      0.09      0.00
    2   -5    4     -0.02      0.00
    3   -5    4      0.03      0.00
    4   -5    4      0.06      0.00
    5   -5    4      0.08      0.00
    6   -5    4      0.12      0.00
    7   -5    4     -0.05      0.00
    8   -5    4      0.23      0.00
    9   -5    4     -0.18      0.00
   -7   -4    4      0.03      0.00
   -6   -4    4     -0.04      0.00
   -5   -4    4      0.01      0.00
   -4   -4    4      0.08      0.00
   -3   -4    4     -0.32      0.00
   -2   -4    4      0.08      0.00
   -1   -4    4     -0.02      0.00
    0   -4    4      0.26      0.00
    1   -4    4      0.12      0.00
    2   -4    4      0.05      0.00
    3   -4    4     -0.29      0.00
    4   -4    4      0.04      0.00
    5   -4    4     -0.06      0.00
    6   -4    4      0.22      0.00
    7   -4    4     -0.50      0.00
    8   -4    4     -0.24      0.00
    9   -4    4     -0.01      0.00
   -7   -3    4     -0.18      0.00
   -6   -3    4      0.00      0.00
   -5   -3    4     -0.20      0.00
   -4   -3    4     -0.13      0.00
   -3   -3    4      0.06      0.00
   -2   -3    4     -0.16      0.00
   -1   -3    4     -0.25      0.00
    0   -3    4     -0.35      0.00
    1   -3    4      0.06      0.00
    2   -3    4      0.03      0.00
    3   -3    4      0.40      0.00
    4   -3    4      0.06      0.00
    5   -3    4     -0.24      0.00
    6   -3    4     -0.24      0.00
    7   -3    4      0.40      0.00
    8   -3    4     -0.03      0.00
    9   -3    4      0.02      0.00
   -8   -2    4      0.23      0.00
   -7   -2    4      0.19      0.00
   -6   -2    4     -0.03      0.00
   -5   -2    4      0.21      0.00
   -4   -2    4     -0.07      0.00
   -3   -2    4      0.03      0.00
   -2   -2    4     -0.06      0.00
   -1   -2    4      1.06      0.00
    0   -2    4      0.27      0.00
    1   -2    4     -0.40      0.00
    2   -2    4     -0.01      0.00
    3   -2    4     -0.10      0.00
    4   -2    4      0.11      0.00
    5   -2    4     -0.03      0.00
    6   -2    4      0.04      0.00
    7   -2    4      0.06      0.00
    8   -2    4      0.10      0.00
    9   -2    4      0.11      0.00
   -8   -1    4     -0.16      0.00
   -7   -1    4     -0.06      0.00
   -6   -1    4     -0.01      0.00
   -5   -1    4     -0.14      0.00
   -4   -1    4     -0.03      0.00
   -3   -1    4      0.03      0.00
   -2   -1    4      0.05      0.00
    0   -1    4      0.04      0.00
    1   -1    4     -0.23      0.00
    2   -1    4      0.03      0.00
    4   -1    4     -0.17      0.00
    5   -1    4      0.35      0.00
    6   -1    4     -0.03      0.00
    7   -1    4     -0.14      0.00
    8   -1    4      0.06      0.00
   -9    0    4      0.02      0.00
   -8    0    4      0.07      0.00
   -7    0    4     -0.05      0.00
   -6    0    4      0.06      0.00
   -5    0    4     -0.01      0.00
   -4    0    4      0.06      0.00
   -3    0    4     -0.17      0.00
   -2    0    4      0.22      0.00
    0    0    4     -0.55      0.00
    1    0    4      0.49      0.00
    2    0    4     -0.07      0.00
    4    0    4     -0.06      0.00
    5    0    4      0.05      0.00
    6    0    4      0.09      0.00
    7    0    4     -0.08      0.00
    8    0    4     -0.12      0.00
   -9    1    4     -0.02      0.00
   -8    1    4     -0.07      0.00
   -7    1    4      0.06      0.00
   -6    1    4     -0.18      0.00
   -5    1    4      0.09      0.00
   -4    1    4      0.11      0.00
   -3    1    4      0.19      0.00
   -2    1    4     -0.16      0.00
   -1    1    4     -0.01      0.00
    0    1    4      0.43      0.00
    1    1    4      0.15      0.00
    2    1    4      0.02      0.00
    4    1    4     -0.07      0.00
    5    1    4     -0.35      0.00
    6    1    4     -0.12      0.00
    7    1    4      0.10      0.00
    8    1    4      0.02      0.00
   -9    2    4      0.05      0.00
   -8    2    4     -0.06      0.00
   -7    2    4     -0.01      0.00
   -6    2    4      0.21      0.00
   -5    2    4      0.07      0.00
   -4    2    4      0.08      0.00
   -3    2    4     -0.05      0.00
   -2    2    4     -0.05      0.00
   -1    2    4     -0.15      0.00
    0    2    4      0.24      0.00
    1    2    4     -0.15      0.00
    2    2    4     -0.06      0.00
    3    2    4     -0.22      0.00
    4    2    4      0.25      0.00
    5    2    4      0.12      0.00
    6    2    4      0.06      0.00
    7    2    4      0.11      0.00
   -9    3    4     -0.14      0.00
   -8    3    4      0.24      0.00
   -7    3    4      0.00      0.00
   -6    3    4      0.03      0.00
   -5    3    4     -0.13      0.00
   -4    3    4     -0.19      0.00
   -3    3    4      0.14      0.00
   -2    3    4     -0.04      0.00
   -1    3    4      0.08      0.00
    0    3    4     -0.30      0.00
    1    3    4      0.03      0.00
    2    3    4      0.16      0.00
    3    3    4      0.12      0.00
    4    3    4     -0.04      0.00
    5    3    4      0.09      0.00
    6    3    4      0.07      0.00
    7    3    4     -0.09      0.00
   -9    4    4      0.11      0.00
   -8    4    4     -0.08      0.00
   -7    4    4      0.01      0.00
   -6    4    4      0.00      0.00
   -5    4    4     -0.04      0.00
   -4    4    4     -0.13      0.00
   -3    4    4     -0.40      0.00
   -2    4    4      0.22      0.00
   -1    4    4     -0.14      0.00
    0    4    4     -0.15      0.00
    1    4    4     -0.12      0.00
    2    4    4     -0.12      0.00
    3    4    4     -0.03      0.00
    4    4    4     -0.07      0.00
    5    4    4     -0.03      0.00
    6    4    4     -0.04      0.00
   -9    5    4     -0.06      0.00
   -8    5    4     -0.02      0.00
   -7    5    4     -0.08      0.00
   -6    5    4     -0.10      0.00
   -5    5    4      0.01      0.00
   -4    5    4      0.33      0.00
   -3    5    4      0.45      0.00
   -2    5    4     -0.12      0.00
   -1    5    4     -0.06      0.00
    0    5    4      0.13      0.00
    1    5    4     -0.05      0.00
    2    5    4     -0.04      0.00
    3    5    4     -0.15      0.00
    4    5    4     -0.04      0.00
    5    5    4      0.06      0.00
   -9    6    4     -0.01      0.00
   -8    6    4     -0.08      0.00
   -7    6    4      0.07      0.00
   -6    6    4     -0.04      0.00
   -5    6    4      0.09      0.00
   -4    6    4     -0.35      0.00
   -3    6    4     -0.15      0.00
   -2    6    4     -0.15      0.00
    0    6    4      0.01      0.00
    1    6    4     -0.08      0.00
    2    6    4      0.09      0.00
    3    6    4      0.04      0.00
    4    6    4      0.07      0.00
    5    6    4     -0.33      0.00
   -9    7    4      0.14      0.00
   -8    7    4      0.09      0.00
   -7    7    4      0.00      0.00
   -6    7    4     -0.11      0.00
   -5    7    4      0.04      0.00
   -4    7    4      0.21      0.00
   -3    7    4     -0.06      0.00
   -2    7    4      0.17      0.00
   -1    7    4     -0.18      0.00
    0    7    4      0.20      0.00
    1    7    4      0.22      0.00
    2    7    4     -0.04      0.00
    3    7    4      0.32      0.00
    4    7    4     -0.04      0.00
   -9    8    4     -0.07      0.00
   -8    8    4     -0.20      0.00
   -7    8    4      0.06      0.00
   -6    8    4      0.17      0.00
   -5    8    4     -0.08      0.00
   -4    8    4      0.01      0.00
   -3    8    4     -0.03      0.00
   -2    8    4      0.08      0.00
   -1    8    4      0.10      0.00
    0    8    4     -0.17      0.00
    1    8    4      0.01      0.00
    2    8    4      0.03      0.00
    3    8    4     -0.27      0.00
   -8    9    4      0.16      0.00
   -7    9    4     -0.12      0.00
   -6    9    4      0.05      0.00
   -5    9    4     -0.04      0.00
   -4    9    4      0.00      0.00
   -3    9    4      0.05      0.00
   -2    9    4     -0.15      0.00
   -1    9    4     -0.01      0.00
    0    9    4     -0.12      0.00
    1    9    4      0.00      0.00
   -7   10    4      0.01      0.00
   -6   10    4      0.01      0.00
   -5   10    4     -0.06      0.00
   -4   10    4     -0.06      0.00
   -3   10    4      0.01      0.00
   -2   10    4      0.01      0.00
   -1   10    4     -0.03      0.00
    0   10    4      0.14      0.00
   -6   11    4     -0.03      0.00
   -5   11    4      0.21      0.00
   -4   11    4      0.05      0.00
   -3   11    4      0.03      0.00
   -2   11    4      0.06      0.00
    3  -12    5     -0.05      0.00
    4  -12    5      0.08      0.00
    5  -12    5     -0.20      0.00
    0  -11    5      0.22      0.00
    1  -11    5     -0.01      0.00
    2  -11    5     -0.06      0.00
    3  -11    5     -0.01      0.00
    4  -11    5      0.00      0.00
    5  -11    5      0.17      0.00
    6  -11    5     -0.06      0.00
    7  -11    5      0.01      0.00
   -1  -10    5      0.12      0.00
    0  -10    5      0.15      0.00
    1  -10    5      0.07      0.00
    2  -10    5      0.20      0.00
    3  -10    5      0.17      0.00
    4  -10    5      0.13      0.00
    5  -10    5     -0.08      0.00
    6  -10    5      0.05      0.00
    7  -10    5      0.01      0.00
    8  -10    5      0.18      0.00
   -3   -9    5     -0.04      0.00
   -2   -9    5      0.18      0.00
   -1   -9    5      0.07      0.00
    0   -9    5     -0.28      0.00
    1   -9    5      0.11      0.00
    2   -9    5     -0.32      0.00
    3   -9    5      0.10      0.00
    4   -9    5     -0.15      0.00
    5   -9    5      0.06      0.00
    6   -9    5     -0.07      0.00
    7   -9    5      0.07      0.00
    8   -9    5     -0.09      0.00
   -4   -8    5      0.00      0.00
   -3   -8    5      0.10      0.00
   -2   -8    5     -0.15      0.00
   -1   -8    5     -0.05      0.00
    0   -8    5     -0.07      0.00
    1   -8    5     -0.04      0.00
    2   -8    5      0.36      0.00
    3   -8    5     -0.29      0.00
    4   -8    5     -0.07      0.00
    5   -8    5      0.06      0.00
    6   -8    5      0.11      0.00
    7   -8    5      0.06      0.00
    8   -8    5     -0.07      0.00
    9   -8    5     -0.82      0.00
   -5   -7    5      0.08      0.00
   -4   -7    5      0.07      0.00
   -3   -7    5      0.07      0.00
   -2   -7    5      0.03      0.00
   -1   -7    5      0.02      0.00
    0   -7    5      0.17      0.00
    1   -7    5     -0.13      0.00
    2   -7    5     -0.30      0.00
    3   -7    5      0.17      0.00
    4   -7    5      0.01      0.00
    5   -7    5     -0.05      0.00
    6   -7    5     -0.18      0.00
    7   -7    5      0.03      0.00
    8   -7    5      0.01      0.00
    9   -7    5      0.44      0.00
   -5   -6    5     -0.12      0.00
   -4   -6    5      0.05      0.00
   -3   -6    5     -0.06      0.00
   -2   -6    5      0.06      0.00
   -1   -6    5     -0.01      0.00
    0   -6    5      0.06      0.00
    1   -6    5      0.11      0.00
    2   -6    5      0.06      0.00
    3   -6    5     -0.06      0.00
    4   -6    5      0.04      0.00
    5   -6    5      0.03      0.00
    6   -6    5      0.15      0.00
    7   -6    5     -0.23      0.00
    8   -6    5      0.08      0.00
    9   -6    5     -0.30      0.00
   -6   -5    5     -0.03      0.00
   -5   -5    5     -0.01      0.00
   -4   -5    5     -0.11      0.00
   -3   -5    5     -0.30      0.00
   -2   -5    5     -0.08      0.00
   -1   -5    5     -0.11      0.00
    0   -5    5     -0.01      0.00
    1   -5    5      0.01      0.00
    2   -5    5      0.01      0.00
    3   -5    5     -0.11      0.00
    4   -5    5      0.11      0.00
    5   -5    5     -0.19      0.00
    6   -5    5      0.05      0.00
    7   -5    5     -0.23      0.00
    8   -5    5     -0.10      0.00
    9   -5    5      0.18      0.00
   -7   -4    5     -0.13      0.00
   -6   -4    5      0.03      0.00
   -5   -4    5     -0.15      0.00
   -4   -4    5     -0.05      0.00
   -3   -4    5      0.22      0.00
   -2   -4    5     -0.05      0.00
   -1   -4    5     -0.04      0.00
    0   -4    5     -0.20      0.00
    1   -4    5     -0.21      0.00
    2   -4    5      0.14      0.00
    3   -4    5      0.25      0.00
    4   -4    5     -0.01      0.00
    5   -4    5     -0.06      0.00
    6   -4    5     -0.11      0.00
    7   -4    5      0.68      0.00
    8   -4    5      0.06      0.00
    9   -4    5      0.10      0.00
   -7   -3    5      0.25      0.00
   -6   -3    5     -0.06      0.00
   -5   -3    5      0.32      0.00
   -4   -3    5     -0.05      0.00
   -3   -3    5      0.13      0.00
   -2   -3    5      0.14      0.00
   -1   -3    5      0.61      0.00
    0   -3    5      0.00      0.00
    1   -3    5      0.05      0.00
    2   -3    5     -0.20      0.00
    3   -3    5     -0.29      0.00
    4   -3    5     -0.05      0.00
    5   -3    5      0.34      0.00
    6   -3    5      0.04      0.00
    7   -3    5     -0.30      0.00
    8   -3    5     -0.02      0.00
    9   -3    5     -0.07      0.00
   -8   -2    5     -0.22      0.00
   -7   -2    5     -0.20      0.00
   -6   -2    5     -0.03      0.00
   -5   -2    5     -0.19      0.00
   -4   -2    5      0.20      0.00
   -3   -2    5     -0.01      0.00
   -2   -2    5     -0.23      0.00
   -1   -2    5     -1.44      0.00
    0   -2    5      0.38      0.00
    1   -2    5     -0.05      0.00
    2   -2    5      0.25      0.00
    3   -2    5     -0.18      0.00
    4   -2    5     -0.01      0.00
    5   -2    5      0.09      0.00
    6   -2    5     -0.14      0.00
    7   -2    5     -0.14      0.00
    8   -2    5      0.09      0.00
    9   -2    5     -0.13      0.00
   -8   -1    5      0.07      0.00
   -7   -1    5      0.07      0.00
   -6   -1    5      0.17      0.00
   -5   -1    5      0.07      0.00
   -4   -1    5      0.02      0.00
   -3   -1    5     -0.22      0.00
   -2   -1    5      0.51      0.00
   -1   -1    5      1.56      0.00
    0   -1    5     -0.44      0.00
    1   -1    5      0.41      0.00
    2   -1    5     -0.13      0.00
    3   -1    5      1.19      0.00
    4   -1    5     -0.17      0.00
    5   -1    5     -0.26      0.00
    6   -1    5      0.23      0.00
    7   -1    5      0.07      0.00
    8   -1    5     -0.11      0.00
   -9    0    5     -0.14      0.00
   -8    0    5      0.06      0.00
   -7    0    5      0.04      0.00
   -6    0    5     -0.12      0.00
   -5    0    5      0.06      0.00
   -4    0    5     -0.05      0.00
   -3    0    5      0.17      0.00
   -2    0    5     -0.48      0.00
   -1    0    5     -0.49      0.00
    0    0    5      0.35      0.00
    1    0    5      0.02      0.00
    2    0    5     -0.30      0.00
    5    0    5     -0.19      0.00
    6    0    5     -0.15      0.00
    7    0    5      0.12      0.00
    8    0    5      0.04      0.00
   -9    1    5      0.11      0.00
   -8    1    5     -0.04      0.00
   -7    1    5     -0.01      0.00
   -6    1    5      0.13      0.00
   -5    1    5     -0.12      0.00
   -4    1    5     -0.03      0.00
   -3    1    5     -0.06      0.00
   -2    1    5      0.03      0.00
   -1    1    5     -0.20      0.00
    0    1    5     -0.08      0.00
    1    1    5     -0.48      0.00
    2    1    5      0.39      0.00
    4    1    5      0.23      0.00
    5    1    5      0.29      0.00
    6    1    5      0.05      0.00
    7    1    5     -0.01      0.00
    8    1    5      0.08      0.00
   -9    2    5     -0.11      0.00
   -8    2    5      0.19      0.00
   -7    2    5     -0.08      0.00
   -6    2    5     -0.09      0.00
   -5    2    5     -0.11      0.00
   -4    2    5     -0.18      0.00
   -3    2    5      0.03      0.00
   -2    2    5      0.09      0.00
   -1    2    5      0.06      0.00
    0    2    5     -0.34      0.00
    1    2    5      0.15      0.00
    2    2    5     -0.08      0.00
    3    2    5      0.18      0.00
    4    2    5     -0.26      0.00
    5    2    5     -0.03      0.00
    6    2    5      0.11      0.00
    7    2    5     -0.19      0.00
   -9    3    5      0.11      0.00
   -8    3    5     -0.32      0.00
   -7    3    5      0.00      0.00
   -6    3    5     -0.09      0.00
   -5    3    5      0.14      0.00
   -4    3    5      0.10      0.00
   -3    3    5     -0.08      0.00
   -2    3    5      0.12      0.00
   -1    3    5     -0.07      0.00
    0    3    5      0.21      0.00
    1    3    5     -0.09      0.00
    2    3    5     -0.17      0.00
    3    3    5      0.00      0.00
    4    3    5      0.01      0.00
    5    3    5     -0.04      0.00
    6    3    5     -0.18      0.00
   -9    4    5     -0.04      0.00
   -8    4    5      0.10      0.00
   -7    4    5      0.05      0.00
   -6    4    5     -0.01      0.00
   -5    4    5      0.11      0.00
   -4    4    5      0.21      0.00
   -3    4    5      0.20      0.00
   -2    4    5     -0.22      0.00
   -1    4    5      0.10      0.00
    0    4    5      0.15      0.00
    1    4    5      0.12      0.00
    2    4    5      0.12      0.00
    3    4    5      0.00      0.00
    4    4    5      0.05      0.00
    5    4    5     -0.09      0.00
    6    4    5      0.05      0.00
   -9    5    5      0.01      0.00
   -8    5    5      0.03      0.00
   -7    5    5      0.07      0.00
   -6    5    5      0.05      0.00
   -5    5    5     -0.05      0.00
   -4    5    5     -0.32      0.00
   -3    5    5     -0.18      0.00
   -2    5    5      0.09      0.00
   -1    5    5      0.10      0.00
    0    5    5     -0.06      0.00
    1    5    5      0.04      0.00
    2    5    5      0.13      0.00
    3    5    5      0.09      0.00
    4    5    5      0.04      0.00
    5    5    5     -0.06      0.00
   -9    6    5      0.10      0.00
   -8    6    5     -0.04      0.00
   -7    6    5      0.00      0.00
   -6    6    5     -0.01      0.00
   -5    6    5      0.04      0.00
   -4    6    5      0.25      0.00
   -3    6    5      0.05      0.00
   -2    6    5      0.07      0.00
   -1    6    5     -0.18      0.00
    0    6    5      0.09      0.00
    1    6    5      0.11      0.00
    2    6    5     -0.15      0.00
    3    6    5      0.10      0.00
    4    6    5      0.01      0.00
   -9    7    5     -0.15      0.00
   -8    7    5     -0.03      0.00
   -7    7    5     -0.06      0.00
   -6    7    5      0.18      0.00
   -5    7    5     -0.20      0.00
   -4    7    5     -0.03      0.00
   -3    7    5     -0.11      0.00
   -2    7    5      0.06      0.00
   -1    7    5      0.08      0.00
    0    7    5     -0.22      0.00
    1    7    5     -0.12      0.00
    2    7    5     -0.05      0.00
    3    7    5     -0.31      0.00
   -9    8    5      0.07      0.00
   -8    8    5      0.17      0.00
   -7    8    5     -0.03      0.00
   -6    8    5     -0.11      0.00
   -5    8    5      0.04      0.00
   -4    8    5     -0.08      0.00
   -3    8    5      0.12      0.00
   -2    8    5     -0.23      0.00
   -1    8    5      0.03      0.00
    0    8    5     -0.05      0.00
    1    8    5     -0.03      0.00
    2    8    5      0.09      0.00
   -8    9    5      0.03      0.00
   -7    9    5     -0.07      0.00
   -6    9    5     -0.02      0.00
   -5    9    5      0.06      0.00
   -4    9    5      0.05      0.00
   -3    9    5      0.04      0.00
   -2    9    5      0.10      0.00
   -1    9    5     -0.02      0.00
    0    9    5      0.25      0.00
    1    9    5     -0.07      0.00
   -7   10    5      0.17      0.00
   -6   10    5     -0.04      0.00
   -5   10    5      0.17      0.00
   -4   10    5     -0.07      0.00
   -3   10    5     -0.08      0.00
   -2   10    5      0.00      0.00
   -1   10    5      0.11      0.00
   -5   11    5     -0.28      0.00
   -4   11    5      0.00      0.00
    4  -12    6     -0.12      0.00
    0  -11    6     -0.15      0.00
    1  -11    6     -0.03      0.00
    2  -11    6      0.11      0.00
    3  -11    6      0.01      0.00
    4  -11    6      0.09      0.00
    5  -11    6     -0.15      0.00
    6  -11    6      0.10      0.00
    7  -11    6     -0.05      0.00
   -1  -10    6     -0.07      0.00
    0  -10    6     -0.34      0.00
    1  -10    6      0.10      0.00
    2  -10    6     -0.21      0.00
    3  -10    6     -0.02      0.00
    4  -10    6     -0.27      0.00
    5  -10    6      0.10      0.00
    6  -10    6     -0.15      0.00
    7  -10    6      0.02      0.00
    8  -10    6     -0.18      0.00
   -3   -9    6     -0.02      0.00
   -2   -9    6     -0.27      0.00
   -1   -9    6     -0.12      0.00
    0   -9    6      0.34      0.00
    1   -9    6     -0.20      0.00
    2   -9    6      0.16      0.00
    3   -9    6     -0.19      0.00
    4   -9    6      0.15      0.00
    5   -9    6     -0.05      0.00
    6   -9    6      0.09      0.00
    7   -9    6     -0.03      0.00
    8   -9    6     -0.02      0.00
   -4   -8    6      0.03      0.00
   -3   -8    6     -0.03      0.00
   -2   -8    6      0.17      0.00
   -1   -8    6      0.10      0.00
    0   -8    6      0.04      0.00
    1   -8    6      0.04      0.00
    2   -8    6     -0.19      0.00
    3   -8    6      0.22      0.00
    4   -8    6      0.07      0.00
    5   -8    6     -0.09      0.00
    6   -8    6     -0.06      0.00
    7   -8    6     -0.02      0.00
    8   -8    6      0.14      0.00
    9   -8    6      0.48      0.00
   -5   -7    6     -0.06      0.00
   -4   -7    6     -0.02      0.00
   -3   -7    6     -0.11      0.00
   -2   -7    6      0.06      0.00
   -1   -7    6     -0.09      0.00
    0   -7    6     -0.05      0.00
    1   -7    6      0.09      0.00
    2   -7    6      0.19      0.00
    3   -7    6     -0.12      0.00
    4   -7    6      0.01      0.00
    5   -7    6      0.08      0.00
    6   -7    6      0.11      0.00
    7   -7    6     -0.11      0.00
    8   -7    6      0.01      0.00
   -5   -6    6      0.03      0.00
   -4   -6    6     -0.04      0.00
   -3   -6    6      0.04      0.00
   -2   -6    6     -0.09      0.00
   -1   -6    6      0.05      0.00
    0   -6    6     -0.11      0.00
    1   -6    6     -0.01      0.00
    2   -6    6     -0.03      0.00
    3   -6    6      0.07      0.00
    4   -6    6      0.07      0.00
    5   -6    6     -0.11      0.00
    6   -6    6      0.03      0.00
    7   -6    6      0.05      0.00
    8   -6    6      0.01      0.00
    9   -6    6      0.22      0.00
   -6   -5    6     -0.01      0.00
   -5   -5    6      0.02      0.00
   -4   -5    6      0.08      0.00
   -3   -5    6      0.25      0.00
   -2   -5    6      0.11      0.00
   -1   -5    6      0.09      0.00
    0   -5    6     -0.03      0.00
    1   -5    6     -0.18      0.00
    2   -5    6      0.12      0.00
    3   -5    6      0.02      0.00
    4   -5    6     -0.09      0.00
    5   -5    6      0.16      0.00
    6   -5    6     -0.07      0.00
    7   -5    6      0.44      0.00
    8   -5    6     -0.13      0.00
    9   -5    6     -0.05      0.00
   -7   -4    6      0.19      0.00
   -6   -4    6     -0.04      0.00
   -5   -4    6      0.27      0.00
   -4   -4    6     -0.03      0.00
   -3   -4    6      0.00      0.00
   -2   -4    6     -0.08      0.00
   -1   -4    6      0.09      0.00
    0   -4    6      0.06      0.00
    1   -4    6      0.34      0.00
    2   -4    6     -0.25      0.00
    3   -4    6     -0.09      0.00
    4   -4    6     -0.08      0.00
    5   -4    6      0.14      0.00
    6   -4    6     -0.17      0.00
    7   -4    6     -0.55      0.00
    8   -4    6      0.06      0.00
    9   -4    6     -0.17      0.00
   -7   -3    6     -0.17      0.00
   -6   -3    6      0.01      0.00
   -5   -3    6     -0.32      0.00
   -4   -3    6      0.14      0.00
   -3   -3    6     -0.27      0.00
   -2   -3    6     -0.22      0.00
   -1   -3    6     -0.73      0.00
    0   -3    6      0.40      0.00
    1   -3    6     -0.23      0.00
    2   -3    6      0.26      0.00
    3   -3    6      0.07      0.00
    4   -3    6      0.02      0.00
    5   -3    6     -0.25      0.00
    6   -3    6      0.08      0.00
    7   -3    6      0.15      0.00
    8   -3    6      0.09      0.00
    9   -3    6      0.01      0.00
   -8   -2    6      0.13      0.00
   -7   -2    6      0.13      0.00
   -6   -2    6      0.18      0.00
   -5   -2    6      0.02      0.00
   -3   -2    6     -0.12      0.00
   -2   -2    6      0.77      0.00
   -1   -2    6      1.26      0.00
    0   -2    6     -0.61      0.00
    1   -2    6      0.17      0.00
    2   -2    6     -0.29      0.00
    3   -2    6      0.41      0.00
    4   -2    6     -0.11      0.00
    5   -2    6     -0.08      0.00
    7   -2    6      0.03      0.00
    8   -2    6     -0.11      0.00
   -8   -1    6      0.04      0.00
   -7   -1    6     -0.12      0.00
   -6   -1    6     -0.26      0.00
   -5   -1    6      0.06      0.00
   -4   -1    6      0.00      0.00
   -3   -1    6      0.34      0.00
   -1   -1    6     -0.95      0.00
    0   -1    6      0.25      0.00
    1   -1    6     -0.04      0.00
    2   -1    6     -0.13      0.00
    3   -1    6     -0.88      0.00
    4   -1    6      0.30      0.00
    5   -1    6      0.02      0.00
    6   -1    6     -0.33      0.00
    7   -1    6      0.09      0.00
    8   -1    6      0.00      0.00
   -9    0    6      0.16      0.00
   -8    0    6     -0.11      0.00
   -7    0    6      0.01      0.00
   -6    0    6      0.09      0.00
   -5    0    6     -0.10      0.00
   -4    0    6      0.01      0.00
   -3    0    6     -0.10      0.00
   -2    0    6      0.42      0.00
   -1    0    6      0.16      0.00
    0    0    6     -0.10      0.00
    1    0    6     -0.44      0.00
    2    0    6      0.68      0.00
    3    0    6      0.32      0.00
    4    0    6      0.04      0.00
    5    0    6      0.29      0.00
    6    0    6      0.15      0.00
    7    0    6     -0.12      0.00
    8    0    6      0.06      0.00
   -9    1    6     -0.08      0.00
   -8    1    6      0.05      0.00
   -7    1    6     -0.02      0.00
   -6    1    6     -0.02      0.00
   -5    1    6      0.08      0.00
   -4    1    6     -0.07      0.00
   -3    1    6      0.00      0.00
   -2    1    6      0.15      0.00
   -1    1    6      0.06      0.00
    0    1    6      0.01      0.00
    1    1    6      0.39      0.00
    2    1    6     -0.52      0.00
    3    1    6      0.26      0.00
    5    1    6     -0.18      0.00
    6    1    6      0.01      0.00
    7    1    6     -0.11      0.00
   -9    2    6      0.06      0.00
   -8    2    6     -0.22      0.00
   -7    2    6      0.09      0.00
   -6    2    6     -0.04      0.00
   -5    2    6      0.21      0.00
   -4    2    6      0.20      0.00
   -3    2    6      0.02      0.00
   -2    2    6     -0.10      0.00
   -1    2    6      0.08      0.00
    0    2    6      0.29      0.00
    1    2    6     -0.02      0.00
    2    2    6      0.09      0.00
    3    2    6     -0.03      0.00
    4    2    6      0.20      0.00
    5    2    6     -0.07      0.00
    6    2    6     -0.19      0.00
    7    2    6      0.24      0.00
   -9    3    6      0.04      0.00
   -8    3    6      0.30      0.00
   -7    3    6      0.08      0.00
   -6    3    6      0.10      0.00
   -5    3    6     -0.09      0.00
   -4    3    6      0.03      0.00
   -3    3    6     -0.05      0.00
   -2    3    6     -0.09      0.00
   -1    3    6      0.00      0.00
    0    3    6     -0.13      0.00
    1    3    6      0.10      0.00
    2    3    6      0.14      0.00
    3    3    6     -0.05      0.00
    4    3    6      0.00      0.00
    5    3    6      0.03      0.00
    6    3    6      0.23      0.00
   -9    4    6     -0.11      0.00
   -8    4    6     -0.07      0.00
   -7    4    6     -0.11      0.00
   -6    4    6      0.02      0.00
   -5    4    6     -0.21      0.00
   -4    4    6     -0.32      0.00
   -3    4    6     -0.02      0.00
   -2    4    6      0.16      0.00
   -1    4    6     -0.05      0.00
    0    4    6     -0.07      0.00
    1    4    6     -0.08      0.00
    2    4    6     -0.04      0.00
    3    4    6     -0.04      0.00
    4    4    6      0.03      0.00
    5    4    6      0.12      0.00
    6    4    6     -0.08      0.00
   -9    5    6      0.09      0.00
   -8    5    6     -0.11      0.00
   -7    5    6     -0.01      0.00
   -6    5    6     -0.05      0.00
   -5    5    6      0.15      0.00
   -4    5    6      0.35      0.00
   -3    5    6     -0.02      0.00
   -2    5    6     -0.10      0.00
   -1    5    6     -0.09      0.00
    0    5    6     -0.01      0.00
    1    5    6     -0.03      0.00
    2    5    6     -0.21      0.00
    3    5    6      0.00      0.00
    4    5    6     -0.08      0.00
    5    5    6      0.07      0.00
   -9    6    6     -0.12      0.00
   -8    6    6      0.13      0.00
   -7    6    6     -0.09      0.00
   -6    6    6      0.09      0.00
   -5    6    6     -0.24      0.00
   -4    6    6     -0.14      0.00
   -3    6    6     -0.07      0.00
   -2    6    6      0.09      0.00
   -1    6    6      0.09      0.00
    0    6    6     -0.15      0.00
    1    6    6     -0.09      0.00
    2    6    6      0.07      0.00
    3    6    6     -0.13      0.00
    4    6    6     -0.08      0.00
   -9    7    6      0.08      0.00
   -8    7    6      0.02      0.00
   -7    7    6      0.07      0.00
   -6    7    6     -0.14      0.00
   -5    7    6      0.26      0.00
   -4    7    6     -0.05      0.00
   -3    7    6      0.26      0.00
   -2    7    6     -0.22      0.00
   -1    7    6      0.10      0.00
    0    7    6      0.12      0.00
    1    7    6      0.08      0.00
    2    7    6      0.18      0.00
    3    7    6      0.17      0.00
   -8    8    6     -0.06      0.00
   -7    8    6     -0.08      0.00
   -6    8    6      0.03      0.00
   -5    8    6      0.06      0.00
   -4    8    6      0.04      0.00
   -3    8    6     -0.09      0.00
   -2    8    6      0.15      0.00
   -1    8    6     -0.07      0.00
    0    8    6      0.23      0.00
    1    8    6     -0.01      0.00
    2    8    6     -0.13      0.00
   -8    9    6     -0.17      0.00
   -7    9    6      0.29      0.00
   -6    9    6     -0.05      0.00
   -5    9    6     -0.01      0.00
   -4    9    6     -0.15      0.00
   -3    9    6     -0.09      0.00
   -2    9    6      0.03      0.00
   -1    9    6      0.01      0.00
    0    9    6     -0.25      0.00
    1    9    6      0.09      0.00
   -7   10    6     -0.21      0.00
   -6   10    6     -0.01      0.00
   -5   10    6     -0.23      0.00
   -4   10    6      0.21      0.00
   -3   10    6      0.10      0.00
   -2   10    6     -0.04      0.00
   -1   10    6     -0.22      0.00
    1  -11    7      0.14      0.00
    2  -11    7     -0.19      0.00
    3  -11    7     -0.02      0.00
    4  -11    7     -0.13      0.00
    5  -11    7      0.06      0.00
    6  -11    7     -0.08      0.00
   -1  -10    7      0.02      0.00
    0  -10    7      0.46      0.00
    1  -10    7     -0.30      0.00
    2  -10    7      0.13      0.00
    3  -10    7      0.04      0.00
    4  -10    7      0.31      0.00
    5  -10    7     -0.01      0.00
    6  -10    7      0.14      0.00
    7  -10    7     -0.02      0.00
   -2   -9    7      0.30      0.00
   -1   -9    7      0.12      0.00
    0   -9    7     -0.30      0.00
    1   -9    7      0.33      0.00
    2   -9    7      0.06      0.00
    3   -9    7      0.10      0.00
    4   -9    7     -0.06      0.00
    5   -9    7     -0.04      0.00
    6   -9    7     -0.03      0.00
    7   -9    7      0.01      0.00
    8   -9    7      0.15      0.00
   -4   -8    7     -0.03      0.00
   -3   -8    7     -0.05      0.00
   -2   -8    7     -0.12      0.00
   -1   -8    7     -0.16      0.00
    0   -8    7     -0.01      0.00
    1   -8    7     -0.06      0.00
    2   -8    7      0.09      0.00
    3   -8    7     -0.13      0.00
    4   -8    7     -0.08      0.00
    5   -8    7      0.10      0.00
    6   -8    7      0.00      0.00
    7   -8    7     -0.05      0.00
    8   -8    7     -0.11      0.00
   -4   -7    7      0.00      0.00
   -3   -7    7      0.09      0.00
   -2   -7    7     -0.13      0.00
   -1   -7    7      0.19      0.00
    0   -7    7     -0.06      0.00
    1   -7    7     -0.07      0.00
    2   -7    7     -0.17      0.00
    3   -7    7      0.10      0.00
    4   -7    7      0.00      0.00
    5   -7    7     -0.05      0.00
    6   -7    7      0.01      0.00
    7   -7    7      0.06      0.00
    8   -7    7     -0.04      0.00
    9   -7    7      0.02      0.00
   -5   -6    7      0.05      0.00
   -4   -6    7      0.01      0.00
   -3   -6    7      0.02      0.00
   -2   -6    7      0.09      0.00
   -1   -6    7     -0.12      0.00
    0   -6    7      0.10      0.00
    1   -6    7     -0.08      0.00
    2   -6    7      0.06      0.00
    3   -6    7     -0.15      0.00
    4   -6    7     -0.07      0.00
    5   -6    7      0.03      0.00
    6   -6    7     -0.15      0.00
    7   -6    7      0.17      0.00
    8   -6    7     -0.14      0.00
    9   -6    7     -0.07      0.00
   -6   -5    7     -0.04      0.00
   -5   -5    7      0.01      0.00
   -4   -5    7     -0.10      0.00
   -3   -5    7     -0.13      0.00
   -2   -5    7     -0.20      0.00
   -1   -5    7     -0.06      0.00
    0   -5    7      0.11      0.00
    1   -5    7      0.27      0.00
    2   -5    7     -0.20      0.00
    3   -5    7      0.11      0.00
    4   -5    7     -0.04      0.00
    5   -5    7     -0.03      0.00
    6   -5    7     -0.07      0.00
    7   -5    7     -0.38      0.00
    8   -5    7      0.23      0.00
    9   -5    7     -0.11      0.00
   -7   -4    7     -0.14      0.00
   -6   -4    7      0.01      0.00
   -5   -4    7     -0.32      0.00
   -4   -4    7      0.08      0.00
   -3   -4    7     -0.19      0.00
   -2   -4    7      0.20      0.00
   -1   -4    7     -0.10      0.00
    0   -4    7      0.03      0.00
    1   -4    7     -0.39      0.00
    2   -4    7      0.22      0.00
    3   -4    7     -0.04      0.00
    4   -4    7      0.14      0.00
    5   -4    7     -0.09      0.00
    6   -4    7      0.36      0.00
    7   -4    7      0.23      0.00
    8   -4    7     -0.04      0.00
    9   -4    7      0.15      0.00
   -7   -3    7      0.02      0.00
   -6   -3    7      0.12      0.00
   -5   -3    7      0.17      0.00
   -4   -3    7     -0.05      0.00
   -3   -3    7      0.21      0.00
   -2   -3    7      0.49      0.00
   -1   -3    7      0.52      0.00
    0   -3    7     -0.52      0.00
    1   -3    7      0.27      0.00
    2   -3    7     -0.14      0.00
    3   -3    7      0.13      0.00
    4   -3    7     -0.01      0.00
    5   -3    7      0.08      0.00
    6   -3    7     -0.03      0.00
    7   -3    7     -0.09      0.00
    8   -3    7     -0.05      0.00
   -8   -2    7      0.01      0.00
   -7   -2    7     -0.10      0.00
   -6   -2    7     -0.27      0.00
   -5   -2    7      0.19      0.00
   -4   -2    7      0.08      0.00
   -3   -2    7      0.27      0.00
   -2   -2    7     -1.31      0.00
   -1   -2    7     -0.70      0.00
    0   -2    7      0.45      0.00
    1   -2    7     -0.01      0.00
    2   -2    7      0.06      0.00
    3   -2    7     -0.39      0.00
    4   -2    7      0.16      0.00
    5   -2    7     -0.01      0.00
    6   -2    7     -0.33      0.00
    7   -2    7      0.13      0.00
    8   -2    7     -0.08      0.00
   -8   -1    7     -0.10      0.00
   -7   -1    7      0.20      0.00
   -6   -1    7      0.22      0.00
   -5   -1    7     -0.13      0.00
   -4   -1    7     -0.08      0.00
   -3   -1    7     -0.26      0.00
   -1   -1    7      0.47      0.00
    0   -1    7     -0.06      0.00
    1   -1    7     -0.28      0.00
    2   -1    7      0.39      0.00
    3   -1    7      0.29      0.00
    4   -1    7     -0.15      0.00
    5   -1    7      0.18      0.00
    6   -1    7      0.24      0.00
    7   -1    7     -0.14      0.00
    8   -1    7      0.17      0.00
   -8    0    7      0.05      0.00
   -7    0    7     -0.03      0.00
   -6    0    7     -0.01      0.00
   -5    0    7      0.10      0.00
   -4    0    7      0.03      0.00
   -3    0    7      0.00      0.00
   -2    0    7     -0.22      0.00
   -1    0    7     -0.12      0.00
    0    0    7      0.16      0.00
    1    0    7      0.37      0.00
    2    0    7     -0.64      0.00
    3    0    7      0.21      0.00
    4    0    7     -0.28      0.00
    5    0    7     -0.28      0.00
    6    0    7     -0.10      0.00
    7    0    7      0.06      0.00
    8    0    7     -0.13      0.00
   -9    1    7      0.01      0.00
   -8    1    7      0.00      0.00
   -7    1    7     -0.02      0.00
   -6    1    7     -0.06      0.00
   -5    1    7      0.04      0.00
   -4    1    7      0.13      0.00
   -3    1    7      0.00      0.00
   -2    1    7     -0.21      0.00
   -1    1    7      0.06      0.00
    0    1    7     -0.11      0.00
    1    1    7     -0.07      0.00
    2    1    7      0.33      0.00
    3    1    7     -0.21      0.00
    4    1    7      0.36      0.00
    5    1    7      0.07      0.00
    6    1    7     -0.01      0.00
    7    1    7      0.15      0.00
   -9    2    7      0.02      0.00
   -8    2    7      0.17      0.00
   -7    2    7     -0.03      0.00
   -6    2    7      0.08      0.00
   -5    2    7     -0.29      0.00
   -4    2    7     -0.14      0.00
   -3    2    7     -0.08      0.00
   -2    2    7      0.10      0.00
   -1    2    7     -0.19      0.00
    0    2    7     -0.16      0.00
    1    2    7     -0.09      0.00
    2    2    7     -0.03      0.00
    3    2    7     -0.11      0.00
    5    2    7      0.13      0.00
    6    2    7      0.14      0.00
    7    2    7     -0.19      0.00
   -9    3    7     -0.20      0.00
   -8    3    7     -0.17      0.00
   -7    3    7     -0.15      0.00
   -6    3    7     -0.04      0.00
   -5    3    7     -0.05      0.00
   -4    3    7     -0.16      0.00
   -3    3    7      0.11      0.00
   -2    3    7      0.03      0.00
   -1    3    7      0.09      0.00
    0    3    7      0.07      0.00
    1    3    7     -0.04      0.00
    2    3    7     -0.12      0.00
    3    3    7      0.00      0.00
    4    3    7      0.01      0.00
    5    3    7     -0.06      0.00
    6    3    7     -0.15      0.00
   -9    4    7      0.25      0.00
   -8    4    7     -0.04      0.00
   -7    4    7      0.14      0.00
   -6    4    7     -0.07      0.00
   -5    4    7      0.39      0.00
   -4    4    7      0.43      0.00
   -3    4    7     -0.10      0.00
   -2    4    7     -0.09      0.00
   -1    4    7      0.01      0.00
    0    4    7     -0.05      0.00
    1    4    7     -0.01      0.00
    2    4    7     -0.03      0.00
    3    4    7      0.10      0.00
    4    4    7     -0.09      0.00
    5    4    7     -0.03      0.00
   -9    5    7     -0.14      0.00
   -8    5    7      0.16      0.00
   -7    5    7     -0.04      0.00
   -6    5    7      0.11      0.00
   -5    5    7     -0.37      0.00
   -4    5    7     -0.32      0.00
   -3    5    7      0.14      0.00
   -2    5    7      0.10      0.00
   -1    5    7      0.11      0.00
    0    5    7      0.02      0.00
    1    5    7      0.05      0.00
    2    5    7      0.17      0.00
    3    5    7      0.01      0.00
    4    5    7      0.08      0.00
    5    5    7     -0.10      0.00
   -9    6    7      0.06      0.00
   -8    6    7     -0.11      0.00
   -7    6    7      0.07      0.00
   -6    6    7     -0.09      0.00
   -5    6    7      0.41      0.00
   -4    6    7      0.00      0.00
   -3    6    7      0.15      0.00
   -2    6    7     -0.20      0.00
   -1    6    7      0.01      0.00
    0    6    7      0.18      0.00
    1    6    7      0.08      0.00
    2    6    7      0.12      0.00
    3    6    7      0.05      0.00
    4    6    7      0.14      0.00
   -9    7    7     -0.02      0.00
   -8    7    7     -0.02      0.00
   -7    7    7     -0.02      0.00
   -6    7    7     -0.01      0.00
   -5    7    7     -0.15      0.00
   -4    7    7      0.02      0.00
   -3    7    7     -0.26      0.00
   -2    7    7      0.18      0.00
   -1    7    7     -0.17      0.00
    0    7    7     -0.04      0.00
    1    7    7     -0.09      0.00
    2    7    7     -0.24      0.00
    3    7    7     -0.02      0.00
   -8    8    7     -0.06      0.00
   -7    8    7      0.21      0.00
   -6    8    7     -0.02      0.00
   -5    8    7     -0.11      0.00
   -4    8    7      0.01      0.00
   -3    8    7      0.00      0.00
   -2    8    7      0.04      0.00
   -1    8    7     -0.03      0.00
    0    8    7     -0.23      0.00
    1    8    7      0.03      0.00
    2    8    7      0.06      0.00
   -7    9    7     -0.35      0.00
   -6    9    7      0.07      0.00
   -5    9    7     -0.04      0.00
   -4    9    7      0.23      0.00
   -3    9    7      0.03      0.00
   -2    9    7     -0.12      0.00
   -1    9    7      0.01      0.00
    0    9    7      0.18      0.00
   -6   10    7      0.18      0.00
   -5   10    7      0.15      0.00
   -4   10    7     -0.24      0.00
   -3   10    7     -0.10      0.00
   -2   10    7      0.13      0.00
    1  -11    8     -0.23      0.00
    2  -11    8      0.28      0.00
    3  -11    8      0.06      0.00
    4  -11    8      0.11      0.00
    5  -11    8      0.05      0.00
    6  -11    8      0.00      0.00
   -1  -10    8     -0.03      0.00
    0  -10    8     -0.39      0.00
    1  -10    8      0.43      0.00
    2  -10    8     -0.05      0.00
    3  -10    8     -0.19      0.00
    4  -10    8     -0.25      0.00
    5  -10    8     -0.10      0.00
    6  -10    8     -0.02      0.00
    7  -10    8      0.00      0.00
   -2   -9    8     -0.25      0.00
   -1   -9    8     -0.09      0.00
    0   -9    8      0.14      0.00
    1   -9    8     -0.41      0.00
    2   -9    8     -0.17      0.00
    3   -9    8      0.03      0.00
    4   -9    8     -0.03      0.00
    5   -9    8      0.12      0.00
    6   -9    8     -0.04      0.00
    7   -9    8     -0.06      0.00
    8   -9    8     -0.22      0.00
   -3   -8    8      0.06      0.00
   -2   -8    8      0.02      0.00
   -1   -8    8      0.20      0.00
    0   -8    8     -0.01      0.00
    1   -8    8      0.05      0.00
    2   -8    8     -0.07      0.00
    3   -8    8      0.06      0.00
    4   -8    8      0.09      0.00
    5   -8    8     -0.08      0.00
    6   -8    8      0.02      0.00
    7   -8    8      0.11      0.00
    8   -8    8      0.04      0.00
   -4   -7    8      0.01      0.00
   -3   -7    8     -0.01      0.00
   -2   -7    8      0.13      0.00
   -1   -7    8     -0.25      0.00
    0   -7    8      0.16      0.00
    1   -7    8      0.05      0.00
    2   -7    8      0.14      0.00
    3   -7    8     -0.08      0.00
    4   -7    8      0.01      0.00
    5   -7    8     -0.04      0.00
    6   -7    8     -0.08      0.00
    7   -7    8      0.07      0.00
    8   -7    8      0.01      0.00
   -5   -6    8     -0.05      0.00
   -4   -6    8     -0.03      0.00
   -3   -6    8     -0.04      0.00
   -2   -6    8     -0.08      0.00
   -1   -6    8      0.11      0.00
    0   -6    8     -0.05      0.00
    1   -6    8      0.13      0.00
    2   -6    8     -0.04      0.00
    3   -6    8      0.19      0.00
    4   -6    8      0.02      0.00
    5   -6    8      0.12      0.00
    6   -6    8      0.11      0.00
    7   -6    8     -0.25      0.00
    8   -6    8      0.17      0.00
   -6   -5    8      0.08      0.00
   -5   -5    8     -0.06      0.00
   -4   -5    8      0.13      0.00
   -3   -5    8     -0.01      0.00
   -2   -5    8      0.29      0.00
   -1   -5    8      0.02      0.00
    0   -5    8     -0.19      0.00
    1   -5    8     -0.23      0.00
    2   -5    8      0.15      0.00
    3   -5    8     -0.13      0.00
    4   -5    8      0.11      0.00
    5   -5    8     -0.04      0.00
    6   -5    8      0.21      0.00
    7   -5    8      0.13      0.00
    8   -5    8     -0.09      0.00
   -6   -4    8      0.06      0.00
   -5   -4    8      0.23      0.00
   -4   -4    8     -0.01      0.00
   -3   -4    8      0.19      0.00
   -2   -4    8     -0.14      0.00
   -1   -4    8      0.07      0.00
    0   -4    8     -0.02      0.00
    1   -4    8      0.30      0.00
    2   -4    8     -0.07      0.00
    3   -4    8      0.06      0.00
    4   -4    8     -0.12      0.00
    5   -4    8     -0.05      0.00
    6   -4    8     -0.31      0.00
    7   -4    8      0.01      0.00
    8   -4    8     -0.04      0.00
   -7   -3    8      0.07      0.00
   -6   -3    8     -0.19      0.00
   -5   -3    8      0.04      0.00
   -4   -3    8     -0.09      0.00
   -3   -3    8      0.00      0.00
   -2   -3    8     -0.89      0.00
   -1   -3    8     -0.10      0.00
    0   -3    8      0.34      0.00
    1   -3    8     -0.17      0.00
    2   -3    8     -0.10      0.00
    3   -3    8     -0.18      0.00
    4   -3    8      0.02      0.00
    5   -3    8      0.01      0.00
    6   -3    8     -0.05      0.00
    7   -3    8      0.09      0.00
    8   -3    8     -0.10      0.00
   -8   -2    8     -0.10      0.00
   -7   -2    8      0.14      0.00
   -6   -2    8      0.18      0.00
   -5   -2    8     -0.26      0.00
   -4   -2    8     -0.09      0.00
   -3   -2    8     -0.20      0.00
   -1   -2    8      0.10      0.00
    0   -2    8     -0.15      0.00
    1   -2    8     -0.13      0.00
    2   -2    8      0.18      0.00
    3   -2    8      0.18      0.00
    4   -2    8     -0.11      0.00
    5   -2    8      0.10      0.00
    6   -2    8      0.17      0.00
    7   -2    8     -0.11      0.00
    8   -2    8      0.27      0.00
   -8   -1    8      0.05      0.00
   -7   -1    8     -0.26      0.00
   -6   -1    8     -0.08      0.00
   -5   -1    8      0.11      0.00
   -4   -1    8      0.20      0.00
   -3   -1    8     -0.05      0.00
   -1   -1    8     -0.14      0.00
    0   -1    8      0.04      0.00
    1   -1    8      0.21      0.00
    2   -1    8     -0.33      0.00
    3   -1    8      0.11      0.00
    4   -1    8     -0.07      0.00
    5   -1    8     -0.21      0.00
    6   -1    8     -0.06      0.00
    7   -1    8      0.03      0.00
    8   -1    8     -0.26      0.00
   -8    0    8      0.05      0.00
   -7    0    8     -0.02      0.00
   -6    0    8     -0.03      0.00
   -5    0    8     -0.05      0.00
   -4    0    8     -0.04      0.00
   -3    0    8      0.10      0.00
   -2    0    8      0.01      0.00
   -1    0    8      0.02      0.00
    0    0    8     -0.27      0.00
    1    0    8     -0.03      0.00
    2    0    8      0.27      0.00
    3    0    8     -0.28      0.00
    4    0    8      0.36      0.00
    5    0    8      0.19      0.00
    6    0    8      0.05      0.00
    7    0    8      0.01      0.00
   -9    1    8      0.01      0.00
   -8    1    8      0.00      0.00
   -7    1    8      0.08      0.00
   -6    1    8      0.07      0.00
   -5    1    8     -0.20      0.00
   -4    1    8     -0.12      0.00
   -3    1    8      0.00      0.00
   -2    1    8      0.21      0.00
   -1    1    8     -0.02      0.00
    0    1    8      0.17      0.00
    1    1    8     -0.16      0.00
    2    1    8     -0.09      0.00
    3    1    8     -0.01      0.00
    4    1    8     -0.23      0.00
    5    1    8     -0.01      0.00
    6    1    8     -0.01      0.00
    7    1    8     -0.10      0.00
   -9    2    8     -0.07      0.00
   -8    2    8     -0.10      0.00
   -7    2    8     -0.05      0.00
   -6    2    8     -0.03      0.00
   -5    2    8      0.29      0.00
   -4    2    8      0.06      0.00
   -3    2    8      0.11      0.00
   -2    2    8     -0.08      0.00
   -1    2    8      0.20      0.00
    0    2    8      0.03      0.00
    1    2    8      0.13      0.00
    2    2    8     -0.05      0.00
    3    2    8      0.15      0.00
    4    2    8      0.03      0.00
    5    2    8     -0.12      0.00
    6    2    8     -0.03      0.00
   -9    3    8      0.29      0.00
   -8    3    8      0.00      0.00
   -7    3    8      0.19      0.00
   -6    3    8     -0.05      0.00
   -5    3    8      0.29      0.00
   -4    3    8      0.23      0.00
   -3    3    8     -0.11      0.00
   -2    3    8     -0.02      0.00
   -1    3    8     -0.07      0.00
    0    3    8     -0.07      0.00
    1    3    8     -0.04      0.00
    2    3    8      0.13      0.00
    3    3    8      0.09      0.00
    4    3    8      0.01      0.00
    5    3    8      0.08      0.00
    6    3    8      0.01      0.00
   -9    4    8     -0.28      0.00
   -8    4    8      0.12      0.00
   -7    4    8     -0.09      0.00
   -6    4    8      0.08      0.00
   -5    4    8     -0.65      0.00
   -4    4    8     -0.43      0.00
   -3    4    8      0.17      0.00
   -2    4    8      0.02      0.00
   -1    4    8      0.03      0.00
    0    4    8      0.13      0.00
    1    4    8      0.10      0.00
    2    4    8      0.05      0.00
    3    4    8     -0.06      0.00
    4    4    8      0.04      0.00
    5    4    8     -0.05      0.00
   -9    5    8      0.10      0.00
   -8    5    8     -0.10      0.00
   -7    5    8     -0.04      0.00
   -6    5    8     -0.05      0.00
   -5    5    8      0.58      0.00
   -4    5    8      0.14      0.00
   -3    5    8     -0.10      0.00
   -2    5    8     -0.10      0.00
   -1    5    8     -0.16      0.00
    0    5    8      0.02      0.00
    1    5    8     -0.08      0.00
    2    5    8     -0.02      0.00
    3    5    8     -0.12      0.00
    4    5    8      0.03      0.00
   -9    6    8      0.01      0.00
   -8    6    8     -0.01      0.00
   -7    6    8      0.09      0.00
   -6    6    8     -0.10      0.00
   -5    6    8     -0.35      0.00
   -4    6    8      0.11      0.00
   -3    6    8     -0.24      0.00
   -2    6    8      0.22      0.00
   -1    6    8     -0.05      0.00
    0    6    8     -0.19      0.00
    1    6    8     -0.08      0.00
    2    6    8     -0.27      0.00
    3    6    8      0.05      0.00
   -8    7    8      0.00      0.00
   -7    7    8     -0.04      0.00
   -6    7    8      0.13      0.00
   -5    7    8     -0.05      0.00
   -4    7    8      0.07      0.00
   -3    7    8      0.15      0.00
   -2    7    8     -0.02      0.00
   -1    7    8      0.11      0.00
    0    7    8      0.06      0.00
    1    7    8      0.06      0.00
    2    7    8      0.19      0.00
   -8    8    8      0.11      0.00
   -7    8    8     -0.24      0.00
   -6    8    8      0.07      0.00
   -5    8    8      0.10      0.00
   -4    8    8      0.01      0.00
   -3    8    8      0.03      0.00
   -2    8    8     -0.13      0.00
   -1    8    8      0.14      0.00
    0    8    8      0.11      0.00
    1    8    8      0.02      0.00
   -7    9    8      0.21      0.00
   -6    9    8      0.03      0.00
   -5    9    8      0.01      0.00
   -4    9    8     -0.22      0.00
   -3    9    8      0.05      0.00
   -2    9    8      0.12      0.00
   -1    9    8     -0.03      0.00
   -5   10    8      0.02      0.00
   -4   10    8      0.14      0.00
   -3   10    8      0.08      0.00
    1  -11    9      0.20      0.00
    2  -11    9     -0.30      0.00
    3  -11    9     -0.13      0.00
    4  -11    9     -0.07      0.00
    5  -11    9     -0.11      0.00
   -1  -10    9      0.06      0.00
    0  -10    9      0.16      0.00
    2  -10    9     -0.01      0.00
    3  -10    9      0.33      0.00
    4  -10    9      0.16      0.00
    5  -10    9      0.14      0.00
    6  -10    9     -0.09      0.00
    7  -10    9      0.00      0.00
   -2   -9    9      0.13      0.00
   -1   -9    9      0.11      0.00
    0   -9    9      0.08      0.00
    1   -9    9      0.34      0.00
    2   -9    9      0.21      0.00
    3   -9    9     -0.10      0.00
    4   -9    9      0.09      0.00
    5   -9    9     -0.13      0.00
    6   -9    9      0.04      0.00
    7   -9    9      0.17      0.00
   -3   -8    9      0.02      0.00
   -2   -8    9      0.05      0.00
   -1   -8    9     -0.22      0.00
    0   -8    9      0.04      0.00
    1   -8    9      0.00      0.00
    2   -8    9      0.07      0.00
    3   -8    9      0.01      0.00
    4   -8    9     -0.10      0.00
    5   -8    9      0.05      0.00
    6   -8    9     -0.01      0.00
    7   -8    9     -0.14      0.00
    8   -8    9     -0.02      0.00
   -4   -7    9     -0.04      0.00
   -3   -7    9     -0.08      0.00
   -2   -7    9     -0.07      0.00
   -1   -7    9      0.17      0.00
    0   -7    9     -0.22      0.00
    1   -7    9      0.01      0.00
    2   -7    9     -0.10      0.00
    3   -7    9      0.03      0.00
    4   -7    9     -0.02      0.00
    5   -7    9      0.12      0.00
    6   -7    9      0.07      0.00
    7   -7    9     -0.15      0.00
    8   -7    9      0.07      0.00
   -5   -6    9      0.01      0.00
   -4   -6    9      0.08      0.00
   -3   -6    9      0.01      0.00
   -2   -6    9      0.08      0.00
   -1   -6    9     -0.02      0.00
    0   -6    9     -0.04      0.00
    1   -6    9     -0.12      0.00
    2   -6    9     -0.04      0.00
    3   -6    9     -0.14      0.00
    4   -6    9     -0.02      0.00
    5   -6    9     -0.20      0.00
    6   -6    9      0.00      0.00
    7   -6    9      0.17      0.00
    8   -6    9     -0.07      0.00
   -6   -5    9     -0.03      0.00
   -5   -5    9      0.05      0.00
   -4   -5    9     -0.07      0.00
   -3   -5    9      0.06      0.00
   -2   -5    9     -0.30      0.00
   -1   -5    9      0.03      0.00
    0   -5    9      0.22      0.00
    1   -5    9      0.06      0.00
    2   -5    9     -0.03      0.00
    3   -5    9      0.03      0.00
    4   -5    9     -0.03      0.00
    5   -5    9     -0.01      0.00
    6   -5    9     -0.22      0.00
    7   -5    9      0.06      0.00
    8   -5    9     -0.13      0.00
   -6   -4    9     -0.13      0.00
   -5   -4    9     -0.09      0.00
   -4   -4    9     -0.13      0.00
   -3   -4    9     -0.03      0.00
   -2   -4    9     -0.18      0.00
   -1   -4    9      0.05      0.00
    0   -4    9     -0.04      0.00
    1   -4    9     -0.13      0.00
    2   -4    9     -0.08      0.00
    3   -4    9      0.00      0.00
    4   -4    9      0.04      0.00
    5   -4    9      0.11      0.00
    6   -4    9      0.15      0.00
    7   -4    9     -0.06      0.00
    8   -4    9      0.07      0.00
   -7   -3    9     -0.08      0.00
   -6   -3    9      0.13      0.00
   -5   -3    9     -0.14      0.00
   -4   -3    9      0.08      0.00
   -3   -3    9     -0.05      0.00
   -2   -3    9      1.21      0.00
   -1   -3    9     -0.35      0.00
    0   -3    9     -0.03      0.00
    1   -3    9      0.08      0.00
    2   -3    9      0.28      0.00
    3   -3    9      0.11      0.00
    4   -3    9     -0.04      0.00
    5   -3    9      0.04      0.00
    6   -3    9      0.03      0.00
    7   -3    9     -0.02      0.00
    8   -3    9      0.20      0.00
   -7   -2    9     -0.21      0.00
   -6   -2    9     -0.02      0.00
   -5   -2    9      0.18      0.00
   -4   -2    9      0.23      0.00
   -3   -2    9     -0.22      0.00
   -2   -2    9     -1.28      0.00
   -1   -2    9      0.30      0.00
    0   -2    9     -0.08      0.00
    1   -2    9      0.06      0.00
    2   -2    9     -0.20      0.00
    3   -2    9     -0.02      0.00
    4   -2    9      0.07      0.00
    5   -2    9     -0.09      0.00
    6   -2    9      0.06      0.00
    7   -2    9     -0.10      0.00
    8   -2    9     -0.27      0.00
   -8   -1    9      0.06      0.00
   -7   -1    9      0.23      0.00
   -6   -1    9      0.00      0.00
   -5   -1    9     -0.05      0.00
   -4   -1    9     -0.21      0.00
   -3   -1    9      0.46      0.00
   -2   -1    9      0.41      0.00
   -1   -1    9     -0.05      0.00
    0   -1    9     -0.04      0.00
    1   -1    9      0.04      0.00
    2   -1    9      0.02      0.00
    4   -1    9      0.14      0.00
    5   -1    9      0.09      0.00
    6   -1    9     -0.08      0.00
    7   -1    9      0.12      0.00
   -8    0    9     -0.07      0.00
   -7    0    9      0.07      0.00
   -6    0    9      0.02      0.00
   -5    0    9     -0.04      0.00
   -4    0    9      0.00      0.00
   -3    0    9     -0.16      0.00
   -2    0    9      0.18      0.00
   -1    0    9      0.14      0.00
    0    0    9      0.21      0.00
    1    0    9     -0.17      0.00
    2    0    9      0.05      0.00
    3    0    9      0.07      0.00
    4    0    9     -0.25      0.00
    5    0    9     -0.10      0.00
    6    0    9      0.00      0.00
    7    0    9     -0.03      0.00
   -8    1    9     -0.05      0.00
   -7    1    9     -0.07      0.00
   -6    1    9     -0.01      0.00
   -5    1    9      0.32      0.00
   -4    1    9      0.07      0.00
   -3    1    9     -0.01      0.00
   -2    1    9     -0.22      0.00
   -1    1    9     -0.07      0.00
    0    1    9     -0.17      0.00
    1    1    9      0.19      0.00
    2    1    9     -0.02      0.00
    3    1    9      0.17      0.00
    4    1    9      0.09      0.00
    5    1    9      0.01      0.00
    6    1    9     -0.01      0.00
   -9    2    9      0.08      0.00
   -8    2    9      0.01      0.00
   -7    2    9      0.09      0.00
   -6    2    9     -0.09      0.00
   -5    2    9     -0.15      0.00
   -4    2    9     -0.05      0.00
   -3    2    9     -0.08      0.00
   -2    2    9      0.03      0.00
   -1    2    9     -0.08      0.00
    0    2    9      0.05      0.00
    1    2    9     -0.11      0.00
    2    2    9      0.12      0.00
    3    2    9     -0.11      0.00
    4    2    9      0.01      0.00
    5    2    9      0.06      0.00
    6    2    9     -0.06      0.00
   -9    3    9     -0.27      0.00
   -8    3    9      0.12      0.00
   -7    3    9     -0.16      0.00
   -6    3    9      0.06      0.00
   -5    3    9     -0.57      0.00
   -4    3    9     -0.18      0.00
   -3    3    9      0.09      0.00
   -2    3    9      0.02      0.00
   -1    3    9     -0.03      0.00
    0    3    9      0.11      0.00
    1    3    9      0.06      0.00
    2    3    9     -0.13      0.00
    3    3    9     -0.12      0.00
    4    3    9     -0.07      0.00
    5    3    9     -0.02      0.00
   -9    4    9      0.18      0.00
   -8    4    9     -0.09      0.00
   -7    4    9     -0.04      0.00
   -6    4    9      0.11      0.00
   -4    4    9      0.26      0.00
   -3    4    9     -0.14      0.00
   -2    4    9      0.06      0.00
   -1    4    9     -0.09      0.00
    0    4    9     -0.12      0.00
    1    4    9     -0.15      0.00
    2    4    9     -0.05      0.00
    3    4    9     -0.05      0.00
    4    4    9      0.11      0.00
    5    4    9      0.03      0.00
   -9    5    9     -0.02      0.00
   -8    5    9     -0.04      0.00
   -7    5    9      0.22      0.00
   -6    5    9     -0.26      0.00
   -5    5    9     -0.54      0.00
   -4    5    9      0.08      0.00
   -3    5    9     -0.06      0.00
   -2    5    9      0.15      0.00
   -1    5    9      0.17      0.00
    0    5    9     -0.09      0.00
    1    5    9      0.07      0.00
    2    5    9     -0.10      0.00
    3    5    9      0.21      0.00
    4    5    9     -0.19      0.00
   -8    6    9      0.08      0.00
   -7    6    9     -0.26      0.00
   -6    6    9      0.37      0.00
   -5    6    9      0.06      0.00
   -4    6    9     -0.07      0.00
   -3    6    9      0.25      0.00
   -2    6    9     -0.19      0.00
   -1    6    9      0.08      0.00
    0    6    9      0.19      0.00
    1    6    9      0.08      0.00
    2    6    9      0.29      0.00
    3    6    9     -0.06      0.00
   -8    7    9      0.04      0.00
   -7    7    9      0.09      0.00
   -6    7    9     -0.13      0.00
   -5    7    9      0.21      0.00
   -4    7    9     -0.13      0.00
   -3    7    9     -0.02      0.00
   -2    7    9     -0.07      0.00
   -1    7    9     -0.05      0.00
    0    7    9     -0.12      0.00
    1    7    9      0.04      0.00
    2    7    9     -0.07      0.00
   -7    8    9      0.10      0.00
   -6    8    9     -0.09      0.00
   -5    8    9     -0.08      0.00
   -4    8    9     -0.05      0.00
   -3    8    9     -0.02      0.00
   -2    8    9      0.02      0.00
   -1    8    9     -0.16      0.00
    0    8    9     -0.03      0.00
   -6    9    9     -0.16      0.00
   -5    9    9      0.12      0.00
   -4    9    9      0.10      0.00
   -3    9    9     -0.07      0.00
   -2    9    9     -0.05      0.00
   -1    9    9      0.08      0.00
    2  -11   10      0.21      0.00
    3  -11   10      0.21      0.00
    4  -11   10      0.03      0.00
    0  -10   10      0.07      0.00
    1  -10   10      0.22      0.00
    2  -10   10      0.09      0.00
    3  -10   10     -0.40      0.00
    4  -10   10     -0.07      0.00
    5  -10   10     -0.08      0.00
    6  -10   10      0.06      0.00
   -2   -9   10     -0.04      0.00
   -1   -9   10     -0.18      0.00
    0   -9   10     -0.21      0.00
    1   -9   10     -0.18      0.00
    2   -9   10     -0.22      0.00
    3   -9   10      0.14      0.00
    4   -9   10     -0.17      0.00
    5   -9   10      0.10      0.00
    6   -9   10      0.02      0.00
    7   -9   10     -0.26      0.00
   -3   -8   10     -0.13      0.00
   -2   -8   10     -0.04      0.00
   -1   -8   10      0.17      0.00
    0   -8   10     -0.09      0.00
    1   -8   10     -0.01      0.00
    2   -8   10     -0.08      0.00
    3   -8   10     -0.06      0.00
    4   -8   10      0.09      0.00
    5   -8   10     -0.04      0.00
    6   -8   10      0.00      0.00
    7   -8   10      0.11      0.00
   -4   -7   10      0.11      0.00
   -3   -7   10      0.12      0.00
   -2   -7   10      0.00      0.00
   -1   -7   10      0.02      0.00
    0   -7   10      0.15      0.00
    1   -7   10     -0.08      0.00
    2   -7   10      0.05      0.00
    3   -7   10      0.03      0.00
    4   -7   10      0.05      0.00
    5   -7   10     -0.15      0.00
    6   -7   10     -0.04      0.00
    7   -7   10      0.14      0.00
    8   -7   10     -0.12      0.00
   -5   -6   10     -0.02      0.00
   -4   -6   10     -0.08      0.00
   -3   -6   10      0.00      0.00
   -2   -6   10     -0.12      0.00
   -1   -6   10     -0.07      0.00
    0   -6   10      0.15      0.00
    1   -6   10      0.04      0.00
    2   -6   10      0.14      0.00
    3   -6   10      0.02      0.00
    4   -6   10      0.09      0.00
    5   -6   10      0.13      0.00
    6   -6   10     -0.04      0.00
    7   -6   10     -0.04      0.00
    8   -6   10     -0.06      0.00
   -5   -5   10      0.00      0.00
   -4   -5   10     -0.07      0.00
   -3   -5   10      0.03      0.00
   -2   -5   10      0.18      0.00
   -1   -5   10     -0.04      0.00
    0   -5   10     -0.17      0.00
    1   -5   10      0.11      0.00
    2   -5   10     -0.02      0.00
    3   -5   10      0.08      0.00
    4   -5   10     -0.11      0.00
    5   -5   10      0.10      0.00
    6   -5   10      0.13      0.00
    7   -5   10     -0.09      0.00
    8   -5   10      0.22      0.00
   -6   -4   10      0.12      0.00
   -5   -4   10      0.00      0.00
   -4   -4   10      0.18      0.00
   -3   -4   10     -0.05      0.00
   -2   -4   10      0.55      0.00
   -1   -4   10     -0.27      0.00
    0   -4   10      0.10      0.00
    1   -4   10      0.00      0.00
    2   -4   10      0.11      0.00
    3   -4   10     -0.06      0.00
    4   -4   10      0.04      0.00
    5   -4   10     -0.02      0.00
    6   -4   10     -0.06      0.00
    7   -4   10      0.04      0.00
    8   -4   10     -0.05      0.00
   -7   -3   10      0.04      0.00
   -6   -3   10      0.01      0.00
   -5   -3   10      0.14      0.00
   -4   -3   10      0.12      0.00
   -3   -3   10     -0.30      0.00
   -2   -3   10     -1.12      0.00
   -1   -3   10      0.67      0.00
    0   -3   10     -0.22      0.00
    1   -3   10     -0.11      0.00
    2   -3   10     -0.27      0.00
    3   -3   10     -0.03      0.00
    4   -3   10      0.05      0.00
    5   -3   10     -0.12      0.00
    6   -3   10      0.07      0.00
    7   -3   10     -0.14      0.00
    8   -3   10     -0.12      0.00
   -7   -2   10      0.24      0.00
   -6   -2   10     -0.09      0.00
   -5   -2   10     -0.11      0.00
   -4   -2   10     -0.33      0.00
   -3   -2   10      0.83      0.00
   -2   -2   10      0.57      0.00
   -1   -2   10     -0.41      0.00
    0   -2   10      0.19      0.00
    1   -2   10      0.12      0.00
    2   -2   10      0.02      0.00
    3   -2   10      0.00      0.00
    4   -2   10     -0.10      0.00
    5   -2   10     -0.01      0.00
    6   -2   10     -0.19      0.00
    7   -2   10      0.27      0.00
   -8   -1   10     -0.11      0.00
   -7   -1   10     -0.18      0.00
   -6   -1   10     -0.01      0.00
   -5   -1   10      0.01      0.00
   -4   -1   10      0.04      0.00
   -3   -1   10     -0.71      0.00
   -2   -1   10      0.12      0.00
   -1   -1   10      0.09      0.00
    0   -1   10     -0.02      0.00
    1   -1   10     -0.14      0.00
    2   -1   10      0.20      0.00
    3   -1   10      0.02      0.00
    4   -1   10     -0.05      0.00
    5   -1   10      0.02      0.00
    6   -1   10      0.11      0.00
    7   -1   10     -0.14      0.00
   -8    0   10     -0.01      0.00
   -7    0   10     -0.02      0.00
   -6    0   10      0.03      0.00
   -5    0   10      0.13      0.00
   -4    0   10      0.08      0.00
   -3    0   10      0.11      0.00
   -2    0   10     -0.29      0.00
   -1    0   10     -0.16      0.00
    0    0   10     -0.09      0.00
    1    0   10      0.15      0.00
    2    0   10     -0.09      0.00
    3    0   10      0.08      0.00
    4    0   10      0.08      0.00
    5    0   10      0.08      0.00
    6    0   10     -0.04      0.00
    7    0   10      0.01      0.00
   -8    1   10      0.09      0.00
   -7    1   10      0.01      0.00
   -6    1   10     -0.12      0.00
   -5    1   10     -0.31      0.00
   -4    1   10     -0.04      0.00
   -3    1   10      0.08      0.00
   -2    1   10      0.18      0.00
   -1    1   10      0.09      0.00
    0    1   10      0.15      0.00
    1    1   10     -0.15      0.00
    2    1   10      0.02      0.00
    3    1   10     -0.20      0.00
    4    1   10      0.01      0.00
    5    1   10      0.00      0.00
    6    1   10      0.04      0.00
   -8    2   10      0.07      0.00
   -7    2   10     -0.08      0.00
   -6    2   10      0.20      0.00
   -5    2   10     -0.09      0.00
   -4    2   10      0.13      0.00
   -3    2   10      0.00      0.00
   -2    2   10      0.02      0.00
   -1    2   10     -0.07      0.00
    0    2   10     -0.04      0.00
    1    2   10      0.05      0.00
    2    2   10     -0.13      0.00
    3    2   10      0.06      0.00
    4    2   10     -0.03      0.00
    5    2   10     -0.01      0.00
    6    2   10      0.10      0.00
   -8    3   10     -0.12      0.00
   -7    3   10      0.08      0.00
   -6    3   10      0.11      0.00
   -5    3   10      0.69      0.00
   -4    3   10      0.01      0.00
   -3    3   10     -0.07      0.00
   -2    3   10      0.06      0.00
   -1    3   10      0.08      0.00
    0    3   10     -0.10      0.00
    1    3   10     -0.05      0.00
    2    3   10      0.06      0.00
    3    3   10      0.08      0.00
    4    3   10      0.11      0.00
    5    3   10     -0.09      0.00
   -8    4   10     -0.03      0.00
   -7    4   10      0.16      0.00
   -6    4   10     -0.51      0.00
   -5    4   10     -0.67      0.00
   -4    4   10     -0.02      0.00
   -3    4   10      0.04      0.00
   -2    4   10     -0.09      0.00
   -1    4   10      0.13      0.00
    0    4   10      0.02      0.00
    1    4   10      0.17      0.00
    2    4   10      0.07      0.00
    3    4   10      0.15      0.00
    4    4   10     -0.21      0.00
   -8    5   10      0.13      0.00
   -7    5   10     -0.30      0.00
   -6    5   10      0.66      0.00
   -5    5   10      0.19      0.00
   -4    5   10     -0.13      0.00
   -3    5   10      0.18      0.00
   -2    5   10     -0.22      0.00
   -1    5   10     -0.08      0.00
    0    5   10      0.10      0.00
    1    5   10     -0.01      0.00
    2    5   10      0.12      0.00
    3    5   10     -0.16      0.00
   -8    6   10     -0.05      0.00
   -7    6   10      0.28      0.00
   -6    6   10     -0.49      0.00
   -5    6   10      0.24      0.00
   -4    6   10     -0.09      0.00
   -3    6   10     -0.13      0.00
   -2    6   10      0.12      0.00
   -1    6   10     -0.12      0.00
    0    6   10     -0.13      0.00
    1    6   10     -0.05      0.00
    2    6   10     -0.21      0.00
   -7    7   10     -0.13      0.00
   -6    7   10      0.03      0.00
   -5    7   10     -0.23      0.00
   -4    7   10      0.12      0.00
   -3    7   10     -0.08      0.00
   -2    7   10      0.05      0.00
   -1    7   10      0.05      0.00
    0    7   10      0.09      0.00
    1    7   10     -0.14      0.00
   -7    8   10      0.07      0.00
   -6    8   10      0.05      0.00
   -5    8   10      0.12      0.00
   -4    8   10      0.06      0.00
   -3    8   10      0.04      0.00
   -2    8   10      0.14      0.00
   -1    8   10      0.11      0.00
    0    8   10      0.04      0.00
   -5    9   10     -0.21      0.00
   -4    9   10      0.05      0.00
   -3    9   10      0.01      0.00
    0  -10   11     -0.17      0.00
    1  -10   11     -0.06      0.00
    2  -10   11     -0.19      0.00
    3  -10   11      0.40      0.00
    4  -10   11     -0.08      0.00
    5  -10   11      0.03      0.00
    6  -10   11      0.05      0.00
   -1   -9   11      0.24      0.00
    0   -9   11      0.18      0.00
    1   -9   11      0.09      0.00
    2   -9   11      0.21      0.00
    3   -9   11     -0.11      0.00
    4   -9   11      0.28      0.00
    5   -9   11     -0.11      0.00
    6   -9   11     -0.07      0.00
   -3   -8   11      0.19      0.00
   -2   -8   11     -0.01      0.00
   -1   -8   11     -0.05      0.00
    0   -8   11      0.11      0.00
    1   -8   11     -0.05      0.00
    2   -8   11      0.10      0.00
    3   -8   11      0.05      0.00
    4   -8   11     -0.04      0.00
    5   -8   11      0.02      0.00
    6   -8   11     -0.02      0.00
    7   -8   11     -0.05      0.00
   -4   -7   11     -0.15      0.00
   -3   -7   11     -0.11      0.00
   -2   -7   11      0.02      0.00
   -1   -7   11     -0.18      0.00
    0   -7   11      0.00      0.00
    1   -7   11      0.11      0.00
    2   -7   11      0.05      0.00
    3   -7   11     -0.07      0.00
    4   -7   11     -0.04      0.00
    5   -7   11      0.13      0.00
    6   -7   11      0.04      0.00
    7   -7   11     -0.09      0.00
   -4   -6   11      0.01      0.00
   -3   -6   11      0.06      0.00
   -2   -6   11      0.15      0.00
   -1   -6   11      0.03      0.00
    0   -6   11     -0.18      0.00
    1   -6   11      0.06      0.00
    2   -6   11     -0.19      0.00
    3   -6   11      0.06      0.00
    4   -6   11     -0.20      0.00
    5   -6   11      0.01      0.00
    6   -6   11      0.00      0.00
    7   -6   11     -0.01      0.00
   -5   -5   11     -0.01      0.00
   -4   -5   11      0.17      0.00
   -3   -5   11     -0.14      0.00
   -2   -5   11      0.01      0.00
   -1   -5   11      0.01      0.00
    0   -5   11      0.05      0.00
    1   -5   11     -0.22      0.00
    2   -5   11     -0.05      0.00
    3   -5   11     -0.09      0.00
    4   -5   11      0.19      0.00
    5   -5   11     -0.13      0.00
    6   -5   11     -0.06      0.00
    7   -5   11      0.05      0.00
   -6   -4   11     -0.04      0.00
   -5   -4   11      0.00      0.00
   -4   -4   11     -0.04      0.00
   -3   -4   11     -0.16      0.00
   -2   -4   11     -0.64      0.00
   -1   -4   11      0.49      0.00
    0   -4   11     -0.19      0.00
    1   -4   11      0.02      0.00
    2   -4   11     -0.04      0.00
    3   -4   11      0.05      0.00
    4   -4   11     -0.08      0.00
    5   -4   11     -0.11      0.00
    6   -4   11      0.06      0.00
    7   -4   11     -0.09      0.00
   -6   -3   11     -0.13      0.00
   -5   -3   11     -0.13      0.00
   -4   -3   11     -0.34      0.00
   -3   -3   11      0.91      0.00
   -2   -3   11      0.46      0.00
   -1   -3   11     -0.70      0.00
    0   -3   11      0.36      0.00
    1   -3   11      0.20      0.00
    2   -3   11      0.14      0.00
    3   -3   11      0.02      0.00
    4   -3   11     -0.06      0.00
    5   -3   11      0.13      0.00
    6   -3   11     -0.12      0.00
    7   -3   11      0.26      0.00
   -7   -2   11     -0.24      0.00
   -6   -2   11      0.10      0.00
   -5   -2   11      0.11      0.00
   -4   -2   11      0.17      0.00
   -3   -2   11     -1.22      0.00
   -2   -2   11      0.32      0.00
   -1   -2   11      0.26      0.00
    0   -2   11     -0.18      0.00
    1   -2   11     -0.19      0.00
    2   -2   11      0.12      0.00
    3   -2   11     -0.04      0.00
    4   -2   11      0.15      0.00
    5   -2   11      0.14      0.00
    6   -2   11      0.21      0.00
    7   -2   11     -0.24      0.00
   -7   -1   11      0.19      0.00
   -6   -1   11      0.05      0.00
   -5   -1   11      0.02      0.00
   -4   -1   11      0.27      0.00
   -3   -1   11      0.65      0.00
   -2   -1   11     -0.43      0.00
   -1   -1   11      0.00      0.00
    0   -1   11      0.04      0.00
    1   -1   11      0.06      0.00
    2   -1   11     -0.16      0.00
    3   -1   11      0.03      0.00
    4   -1   11     -0.02      0.00
    5   -1   11     -0.03      0.00
    6   -1   11     -0.13      0.00
    7   -1   11      0.03      0.00
   -8    0   11      0.09      0.00
   -7    0   11     -0.09      0.00
   -6    0   11     -0.08      0.00
   -5    0   11     -0.17      0.00
   -4    0   11     -0.12      0.00
   -3    0   11      0.02      0.00
   -2    0   11      0.18      0.00
   -1    0   11      0.05      0.00
    0    0   11      0.06      0.00
    1    0   11     -0.09      0.00
    2    0   11      0.00      0.00
    3    0   11     -0.07      0.00
    4    0   11      0.00      0.00
    5    0   11     -0.12      0.00
    6    0   11      0.07      0.00
   -8    1   11     -0.05      0.00
   -7    1   11      0.08      0.00
   -6    1   11      0.26      0.00
   -5    1   11      0.14      0.00
   -4    1   11      0.04      0.00
   -3    1   11     -0.19      0.00
   -2    1   11      0.00      0.00
   -1    1   11     -0.07      0.00
    0    1   11     -0.11      0.00
    1    1   11      0.12      0.00
    2    1   11     -0.01      0.00
    3    1   11      0.11      0.00
    4    1   11     -0.07      0.00
    5    1   11     -0.01      0.00
    6    1   11     -0.03      0.00
   -8    2   11     -0.12      0.00
   -7    2   11      0.03      0.00
   -6    2   11     -0.20      0.00
   -5    2   11      0.26      0.00
   -4    2   11     -0.25      0.00
   -3    2   11      0.08      0.00
   -2    2   11     -0.05      0.00
   -1    2   11      0.12      0.00
    0    2   11      0.01      0.00
    1    2   11      0.01      0.00
    2    2   11      0.06      0.00
    3    2   11      0.01      0.00
    4    2   11      0.04      0.00
    5    2   11     -0.03      0.00
   -8    3   11      0.02      0.00
   -7    3   11     -0.01      0.00
   -6    3   11     -0.43      0.00
   -5    3   11     -0.50      0.00
   -4    3   11      0.15      0.00
   -3    3   11      0.03      0.00
   -2    3   11     -0.18      0.00
   -1    3   11     -0.01      0.00
    0    3   11     -0.02      0.00
    1    3   11      0.07      0.00
    2    3   11      0.06      0.00
    3    3   11     -0.01      0.00
    4    3   11     -0.08      0.00
   -8    4   11      0.13      0.00
   -7    4   11     -0.11      0.00
   -6    4   11      0.90      0.00
   -5    4   11      0.22      0.00
   -4    4   11     -0.08      0.00
   -3    4   11      0.06      0.00
   -2    4   11      0.06      0.00
   -1    4   11     -0.08      0.00
    0    4   11      0.07      0.00
    1    4   11     -0.15      0.00
    2    4   11     -0.13      0.00
    3    4   11     -0.17      0.00
    4    4   11      0.15      0.00
   -8    5   11     -0.11      0.00
   -7    5   11      0.13      0.00
   -5    5   11      0.21      0.00
   -4    5   11     -0.01      0.00
   -3    5   11     -0.12      0.00
   -2    5   11      0.18      0.00
   -1    5   11     -0.06      0.00
    0    5   11     -0.02      0.00
    1    5   11     -0.08      0.00
    2    5   11     -0.06      0.00
    3    5   11      0.02      0.00
   -7    6   11     -0.13      0.00
   -6    6   11      0.35      0.00
   -5    6   11     -0.30      0.00
   -4    6   11      0.19      0.00
   -3    6   11     -0.07      0.00
   -2    6   11      0.01      0.00
   -1    6   11      0.12      0.00
    0    6   11      0.03      0.00
    1    6   11      0.01      0.00
    2    6   11      0.11      0.00
   -7    7   11      0.15      0.00
   -6    7   11      0.08      0.00
   -5    7   11      0.13      0.00
   -4    7   11     -0.04      0.00
   -3    7   11      0.15      0.00
   -2    7   11      0.04      0.00
   -1    7   11     -0.06      0.00
    0    7   11      0.03      0.00
   -6    8   11     -0.02      0.00
   -5    8   11     -0.15      0.00
   -4    8   11     -0.02      0.00
   -3    8   11     -0.12      0.00
   -2    8   11     -0.21      0.00
   -1    8   11     -0.09      0.00
    1  -10   12      0.07      0.00
    2  -10   12      0.22      0.00
    3  -10   12     -0.32      0.00
    4  -10   12      0.23      0.00
   -1   -9   12     -0.20      0.00
    0   -9   12     -0.07      0.00
    1   -9   12     -0.16      0.00
    2   -9   12     -0.13      0.00
    3   -9   12     -0.01      0.00
    4   -9   12     -0.30      0.00
    6   -9   12      0.05      0.00
   -2   -8   12      0.07      0.00
   -1   -8   12     -0.10      0.00
    0   -8   12     -0.08      0.00
    1   -8   12      0.14      0.00
    2   -8   12     -0.09      0.00
    3   -8   12      0.01      0.00
    4   -8   12     -0.02      0.00
    5   -8   12      0.05      0.00
    6   -8   12      0.02      0.00
   -3   -7   12      0.09      0.00
   -2   -7   12     -0.03      0.00
   -1   -7   12      0.18      0.00
    0   -7   12     -0.10      0.00
    1   -7   12     -0.09      0.00
    2   -7   12     -0.16      0.00
    3   -7   12      0.10      0.00
    4   -7   12     -0.05      0.00
    5   -7   12     -0.09      0.00
    6   -7   12     -0.07      0.00
    7   -7   12      0.10      0.00
   -4   -6   12      0.05      0.00
   -3   -6   12     -0.16      0.00
   -2   -6   12     -0.11      0.00
   -1   -6   12      0.11      0.00
    0   -6   12      0.05      0.00
    1   -6   12     -0.12      0.00
    2   -6   12      0.12      0.00
    3   -6   12     -0.05      0.00
    4   -6   12      0.26      0.00
    5   -6   12     -0.12      0.00
    6   -6   12      0.07      0.00
    7   -6   12      0.01      0.00
   -5   -5   12     -0.04      0.00
   -4   -5   12     -0.12      0.00
   -3   -5   12      0.11      0.00
   -2   -5   12     -0.12      0.00
   -1   -5   12      0.03      0.00
    0   -5   12      0.06      0.00
    1   -5   12      0.24      0.00
    2   -5   12      0.17      0.00
    3   -5   12      0.03      0.00
    4   -5   12     -0.15      0.00
    5   -5   12      0.09      0.00
    6   -5   12      0.03      0.00
    7   -5   12     -0.08      0.00
   -6   -4   12     -0.05      0.00
   -5   -4   12      0.02      0.00
   -4   -4   12     -0.15      0.00
   -3   -4   12      0.60      0.00
   -2   -4   12      0.24      0.00
   -1   -4   12     -0.51      0.00
    0   -4   12      0.26      0.00
    1   -4   12      0.01      0.00
    2   -4   12      0.00      0.00
    3   -4   12     -0.01      0.00
    4   -4   12      0.09      0.00
    5   -4   12      0.17      0.00
    6   -4   12     -0.04      0.00
    7   -4   12      0.15      0.00
   -6   -3   12      0.19      0.00
   -5   -3   12      0.18      0.00
   -4   -3   12      0.31      0.00
   -2   -3   12      0.52      0.00
   -1   -3   12      0.42      0.00
    0   -3   12     -0.34      0.00
    1   -3   12     -0.26      0.00
    2   -3   12     -0.04      0.00
    3   -3   12     -0.05      0.00
    4   -3   12      0.03      0.00
    5   -3   12     -0.03      0.00
    6   -3   12      0.09      0.00
    7   -3   12     -0.23      0.00
   -7   -2   12      0.24      0.00
   -6   -2   12     -0.08      0.00
   -5   -2   12     -0.14      0.00
   -4   -2   12      0.22      0.00
   -3   -2   12      1.09      0.00
   -2   -2   12     -0.96      0.00
   -1   -2   12     -0.03      0.00
    0   -2   12      0.07      0.00
    1   -2   12      0.10      0.00
    2   -2   12     -0.12      0.00
    3   -2   12      0.01      0.00
    4   -2   12     -0.11      0.00
    5   -2   12     -0.23      0.00
    6   -2   12     -0.21      0.00
   -7   -1   12     -0.23      0.00
   -6   -1   12     -0.04      0.00
   -5   -1   12     -0.07      0.00
   -4   -1   12     -0.51      0.00
   -3   -1   12     -0.35      0.00
   -2   -1   12      0.38      0.00
   -1   -1   12     -0.06      0.00
    0   -1   12      0.06      0.00
    1   -1   12      0.06      0.00
    2   -1   12      0.02      0.00
    3   -1   12      0.03      0.00
    4   -1   12     -0.06      0.00
    5   -1   12     -0.01      0.00
    6   -1   12      0.18      0.00
   -7    0   12      0.20      0.00
   -6    0   12      0.11      0.00
   -5    0   12      0.11      0.00
   -4    0   12      0.08      0.00
   -3    0   12     -0.11      0.00
   -2    0   12      0.15      0.00
   -1    0   12      0.01      0.00
    0    0   12     -0.09      0.00
    1    0   12      0.08      0.00
    2    0   12      0.04      0.00
    3    0   12      0.00      0.00
    4    0   12      0.05      0.00
    5    0   12      0.17      0.00
    6    0   12     -0.08      0.00
   -7    1   12     -0.15      0.00
   -6    1   12     -0.33      0.00
   -5    1   12      0.08      0.00
   -4    1   12     -0.03      0.00
   -3    1   12      0.21      0.00
   -2    1   12     -0.24      0.00
   -1    1   12      0.06      0.00
    0    1   12      0.04      0.00
    1    1   12     -0.07      0.00
    2    1   12      0.03      0.00
    3    1   12      0.02      0.00
    4    1   12      0.06      0.00
    5    1   12      0.01      0.00
   -8    2   12      0.11      0.00
   -7    2   12      0.05      0.00
   -6    2   12      0.04      0.00
   -4    2   12      0.26      0.00
   -3    2   12     -0.08      0.00
   -2    2   12      0.02      0.00
   -1    2   12     -0.03      0.00
    0    2   12     -0.05      0.00
    1    2   12     -0.01      0.00
    2    2   12      0.01      0.00
    3    2   12     -0.08      0.00
    4    2   12     -0.01      0.00
    5    2   12      0.06      0.00
   -8    3   12      0.08      0.00
   -7    3   12      0.03      0.00
   -6    3   12      0.74      0.00
   -5    3   12      0.05      0.00
   -4    3   12     -0.14      0.00
   -3    3   12     -0.01      0.00
   -2    3   12      0.21      0.00
   -1    3   12     -0.07      0.00
    0    3   12      0.16      0.00
    1    3   12     -0.14      0.00
    2    3   12     -0.14      0.00
    3    3   12     -0.05      0.00
    4    3   12     -0.02      0.00
   -8    4   12     -0.14      0.00
   -7    4   12     -0.14      0.00
   -5    4   12      0.23      0.00
   -4    4   12      0.01      0.00
   -3    4   12     -0.06      0.00
   -2    4   12     -0.03      0.00
   -1    4   12     -0.02      0.00
    0    4   12     -0.04      0.00
    1    4   12      0.05      0.00
    2    4   12      0.18      0.00
    3    4   12      0.13      0.00
   -7    5   12      0.17      0.00
   -6    5   12      0.59      0.00
   -5    5   12     -0.32      0.00
   -4    5   12      0.12      0.00
   -3    5   12     -0.04      0.00
   -2    5   12     -0.02      0.00
   -1    5   12      0.08      0.00
    0    5   12     -0.07      0.00
    1    5   12      0.18      0.00
    2    5   12      0.01      0.00
   -7    6   12     -0.02      0.00
   -6    6   12     -0.10      0.00
   -5    6   12      0.10      0.00
   -4    6   12     -0.11      0.00
   -3    6   12      0.17      0.00
   -2    6   12     -0.10      0.00
   -1    6   12     -0.03      0.00
    0    6   12      0.04      0.00
    1    6   12      0.01      0.00
   -6    7   12     -0.10      0.00
   -5    7   12      0.00      0.00
   -4    7   12     -0.06      0.00
   -3    7   12     -0.17      0.00
   -2    7   12     -0.10      0.00
   -1    7   12      0.01      0.00
    0    7   12     -0.13      0.00
   -4    8   12      0.02      0.00
   -3    8   12      0.19      0.00
    2  -10   13     -0.13      0.00
    3  -10   13      0.15      0.00
    0   -9   13      0.03      0.00
    1   -9   13      0.26      0.00
    2   -9   13      0.02      0.00
    3   -9   13      0.19      0.00
    4   -9   13      0.19      0.00
   -2   -8   13     -0.10      0.00
   -1   -8   13      0.22      0.00
    0   -8   13      0.02      0.00
    1   -8   13     -0.19      0.00
    2   -8   13      0.01      0.00
    3   -8   13     -0.06      0.00
    4   -8   13      0.02      0.00
    5   -8   13     -0.13      0.00
    6   -8   13      0.01      0.00
   -3   -7   13     -0.09      0.00
   -2   -7   13      0.07      0.00
   -1   -7   13     -0.09      0.00
    0   -7   13      0.05      0.00
    1   -7   13      0.10      0.00
    2   -7   13      0.22      0.00
    3   -7   13     -0.06      0.00
    4   -7   13      0.22      0.00
    5   -7   13      0.03      0.00
    6   -7   13      0.08      0.00
   -4   -6   13     -0.03      0.00
   -3   -6   13      0.19      0.00
   -2   -6   13     -0.01      0.00
   -1   -6   13     -0.22      0.00
    0   -6   13      0.16      0.00
    1   -6   13      0.10      0.00
    2   -6   13      0.02      0.00
    3   -6   13     -0.05      0.00
    4   -6   13     -0.22      0.00
    5   -6   13      0.13      0.00
    6   -6   13     -0.12      0.00
   -5   -5   13      0.10      0.00
   -4   -5   13     -0.02      0.00
   -3   -5   13      0.10      0.00
   -2   -5   13      0.04      0.00
   -1   -5   13     -0.02      0.00
    0   -5   13     -0.12      0.00
    1   -5   13     -0.22      0.00
    2   -5   13     -0.20      0.00
    3   -5   13     -0.01      0.00
    4   -5   13      0.01      0.00
    5   -5   13     -0.04      0.00
    6   -5   13      0.05      0.00
   -5   -4   13      0.02      0.00
   -4   -4   13      0.20      0.00
   -3   -4   13     -0.91      0.00
   -2   -4   13      0.43      0.00
   -1   -4   13      0.24      0.00
    0   -4   13     -0.24      0.00
    1   -4   13     -0.09      0.00
    2   -4   13     -0.05      0.00
    3   -4   13      0.01      0.00
    4   -4   13     -0.10      0.00
    5   -4   13     -0.12      0.00
    6   -4   13     -0.07      0.00
   -6   -3   13     -0.19      0.00
   -5   -3   13     -0.25      0.00
   -4   -3   13      0.01      0.00
   -3   -3   13      1.14      0.00
   -2   -3   13     -1.27      0.00
   -1   -3   13     -0.01      0.00
    0   -3   13      0.18      0.00
    1   -3   13      0.24      0.00
    2   -3   13      0.01      0.00
    3   -3   13      0.04      0.00
    4   -3   13      0.06      0.00
    5   -3   13     -0.11      0.00
    6   -3   13     -0.02      0.00
   -6   -2   13      0.08      0.00
   -5   -2   13      0.11      0.00
   -4   -2   13     -0.60      0.00
   -3   -2   13     -0.52      0.00
   -2   -2   13      1.10      0.00
   -1   -2   13     -0.08      0.00
    0   -2   13      0.08      0.00
    1   -2   13      0.06      0.00
    2   -2   13      0.07      0.00
    3   -2   13      0.06      0.00
    4   -2   13     -0.02      0.00
    5   -2   13      0.31      0.00
    6   -2   13      0.22      0.00
   -7   -1   13      0.24      0.00
   -6   -1   13     -0.01      0.00
   -5   -1   13      0.13      0.00
   -3   -1   13      0.06      0.00
   -2   -1   13     -0.10      0.00
   -1   -1   13     -0.04      0.00
    0   -1   13     -0.14      0.00
    1   -1   13     -0.12      0.00
    2   -1   13      0.06      0.00
    3   -1   13     -0.05      0.00
    4   -1   13      0.19      0.00
    5   -1   13      0.04      0.00
    6   -1   13     -0.22      0.00
   -7    0   13     -0.21      0.00
   -6    0   13     -0.12      0.00
   -5    0   13      0.02      0.00
   -4    0   13      0.01      0.00
   -3    0   13      0.05      0.00
   -2    0   13     -0.44      0.00
   -1    0   13      0.08      0.00
    0    0   13      0.05      0.00
    1    0   13     -0.05      0.00
    2    0   13     -0.03      0.00
    3    0   13      0.02      0.00
    4    0   13     -0.15      0.00
    5    0   13     -0.18      0.00
   -7    1   13      0.18      0.00
   -6    1   13      0.27      0.00
   -5    1   13     -0.18      0.00
   -4    1   13     -0.03      0.00
   -3    1   13     -0.08      0.00
   -2    1   13      0.34      0.00
   -1    1   13     -0.02      0.00
    0    1   13      0.01      0.00
    1    1   13      0.00      0.00
    2    1   13     -0.06      0.00
    3    1   13     -0.13      0.00
    4    1   13      0.03      0.00
    5    1   13      0.00      0.00
   -7    2   13     -0.09      0.00
   -6    2   13      0.19      0.00
   -5    2   13     -0.07      0.00
   -4    2   13     -0.12      0.00
   -3    2   13     -0.01      0.00
   -2    2   13      0.04      0.00
   -1    2   13     -0.11      0.00
    0    2   13      0.15      0.00
    1    2   13     -0.05      0.00
    2    2   13      0.01      0.00
    3    2   13      0.10      0.00
    4    2   13     -0.07      0.00
   -7    3   13     -0.17      0.00
   -6    3   13     -0.79      0.00
   -5    3   13      0.36      0.00
   -4    3   13      0.00      0.00
   -3    3   13      0.03      0.00
   -2    3   13     -0.15      0.00
   -1    3   13      0.05      0.00
    0    3   13     -0.17      0.00
    1    3   13      0.15      0.00
    2    3   13      0.14      0.00
    3    3   13      0.09      0.00
   -7    4   13      0.42      0.00
   -6    4   13      0.66      0.00
   -5    4   13     -0.35      0.00
   -4    4   13      0.09      0.00
   -3    4   13     -0.01      0.00
   -2    4   13      0.03      0.00
   -1    4   13      0.08      0.00
    0    4   13     -0.07      0.00
    1    4   13      0.11      0.00
    2    4   13     -0.19      0.00
    3    4   13     -0.07      0.00
   -7    5   13     -0.34      0.00
   -6    5   13     -0.20      0.00
   -5    5   13      0.10      0.00
   -4    5   13     -0.06      0.00
   -3    5   13      0.11      0.00
   -2    5   13     -0.13      0.00
   -1    5   13      0.04      0.00
    0    5   13      0.06      0.00
    1    5   13     -0.22      0.00
   -6    6   13     -0.04      0.00
   -5    6   13      0.14      0.00
   -4    6   13     -0.10      0.00
   -3    6   13     -0.13      0.00
   -2    6   13      0.07      0.00
   -1    6   13     -0.09      0.00
    0    6   13     -0.04      0.00
   -5    7   13     -0.07      0.00
   -4    7   13      0.15      0.00
   -3    7   13      0.17      0.00
   -2    7   13      0.14      0.00
    1   -9   14     -0.27      0.00
    2   -9   14      0.02      0.00
    3   -9   14     -0.28      0.00
   -1   -8   14     -0.29      0.00
    0   -8   14      0.03      0.00
    1   -8   14      0.18      0.00
    2   -8   14      0.11      0.00
    3   -8   14      0.05      0.00
    4   -8   14      0.10      0.00
    5   -8   14      0.13      0.00
   -2   -7   14     -0.14      0.00
   -1   -7   14      0.02      0.00
    0   -7   14      0.07      0.00
    1   -7   14     -0.14      0.00
    2   -7   14     -0.17      0.00
    3   -7   14     -0.09      0.00
    4   -7   14     -0.34      0.00
    5   -7   14      0.02      0.00
    6   -7   14     -0.06      0.00
   -3   -6   14     -0.08      0.00
   -2   -6   14      0.09      0.00
   -1   -6   14      0.20      0.00
    0   -6   14     -0.30      0.00
    1   -6   14     -0.09      0.00
    2   -6   14     -0.15      0.00
    3   -6   14      0.14      0.00
    4   -6   14      0.07      0.00
    5   -6   14     -0.06      0.00
    6   -6   14      0.13      0.00
   -4   -5   14      0.10      0.00
   -3   -5   14     -0.30      0.00
   -2   -5   14      0.17      0.00
   -1   -5   14     -0.06      0.00
    0   -5   14      0.13      0.00
    1   -5   14      0.18      0.00
    2   -5   14      0.11      0.00
    3   -5   14      0.11      0.00
    4   -5   14      0.12      0.00
    5   -5   14     -0.02      0.00
    6   -5   14     -0.15      0.00
   -5   -4   14     -0.10      0.00
   -4   -4   14     -0.02      0.00
   -3   -4   14      0.78      0.00
   -2   -4   14     -0.90      0.00
   -1   -4   14      0.14      0.00
    0   -4   14      0.12      0.00
    1   -4   14      0.20      0.00
    2   -4   14      0.11      0.00
    3   -4   14     -0.05      0.00
    4   -4   14      0.13      0.00
    5   -4   14      0.06      0.00
    6   -4   14      0.17      0.00
   -5   -3   14      0.24      0.00
   -4   -3   14     -0.37      0.00
   -3   -3   14     -0.46      0.00
   -1   -3   14     -0.23      0.00
    0   -3   14     -0.01      0.00
    1   -3   14     -0.14      0.00
    2   -3   14      0.03      0.00
    3   -3   14     -0.04      0.00
    4   -3   14     -0.14      0.00
    5   -3   14      0.22      0.00
    6   -3   14     -0.02      0.00
   -6   -2   14     -0.08      0.00
   -5   -2   14     -0.01      0.00
   -4   -2   14      0.73      0.00
   -3   -2   14     -0.11      0.00
   -2   -2   14     -0.81      0.00
   -1   -2   14     -0.02      0.00
    0   -2   14     -0.13      0.00
    1   -2   14     -0.26      0.00
    2   -2   14     -0.05      0.00
    3   -2   14     -0.07      0.00
    4   -2   14      0.08      0.00
    5   -2   14     -0.34      0.00
   -6   -1   14      0.02      0.00
   -5   -1   14     -0.13      0.00
   -4   -1   14     -0.43      0.00
   -3   -1   14      0.05      0.00
   -2   -1   14     -0.15      0.00
   -1   -1   14      0.22      0.00
    0   -1   14      0.08      0.00
    1   -1   14      0.16      0.00
    2   -1   14     -0.12      0.00
    3   -1   14     -0.01      0.00
    4   -1   14     -0.22      0.00
    5   -1   14     -0.03      0.00
   -6    0   14      0.10      0.00
   -5    0   14     -0.13      0.00
   -4    0   14     -0.07      0.00
   -3    0   14      0.14      0.00
   -2    0   14      0.47      0.00
   -1    0   14     -0.17      0.00
    0    0   14      0.03      0.00
    1    0   14     -0.01      0.00
    2    0   14      0.06      0.00
    3    0   14      0.00      0.00
    4    0   14      0.25      0.00
    5    0   14      0.13      0.00
   -7    1   14     -0.16      0.00
   -6    1   14     -0.12      0.00
   -5    1   14      0.09      0.00
   -4    1   14      0.10      0.00
   -3    1   14     -0.14      0.00
   -2    1   14     -0.23      0.00
   -1    1   14     -0.06      0.00
    0    1   14      0.04      0.00
    1    1   14      0.04      0.00
    2    1   14      0.13      0.00
    3    1   14      0.13      0.00
    4    1   14     -0.15      0.00
   -7    2   14      0.04      0.00
   -6    2   14     -0.31      0.00
   -5    2   14      0.35      0.00
   -4    2   14     -0.05      0.00
   -3    2   14      0.14      0.00
   -2    2   14     -0.07      0.00
   -1    2   14      0.16      0.00
    0    2   14     -0.19      0.00
    1    2   14      0.08      0.00
    2    2   14     -0.11      0.00
    3    2   14     -0.02      0.00
   -7    3   14      0.35      0.00
   -6    3   14      0.55      0.00
   -5    3   14     -0.45      0.00
   -4    3   14      0.08      0.00
   -3    3   14     -0.06      0.00
   -2    3   14      0.06      0.00
   -1    3   14      0.04      0.00
    0    3   14      0.03      0.00
    1    3   14      0.00      0.00
    2    3   14     -0.11      0.00
    3    3   14     -0.12      0.00
   -6    4   14     -0.23      0.00
   -5    4   14      0.13      0.00
   -4    4   14     -0.04      0.00
   -3    4   14      0.03      0.00
   -2    4   14     -0.05      0.00
   -1    4   14     -0.01      0.00
    0    4   14      0.11      0.00
    1    4   14     -0.25      0.00
    2    4   14      0.14      0.00
   -6    5   14     -0.04      0.00
   -5    5   14      0.17      0.00
   -4    5   14     -0.11      0.00
   -3    5   14     -0.02      0.00
   -2    5   14      0.13      0.00
   -1    5   14     -0.19      0.00
    0    5   14      0.05      0.00
    1    5   14      0.19      0.00
   -5    6   14     -0.21      0.00
   -4    6   14      0.23      0.00
   -3    6   14      0.05      0.00
   -2    6   14      0.08      0.00
   -1    6   14      0.14      0.00
    0   -8   15     -0.06      0.00
    1   -8   15     -0.15      0.00
    2   -8   15     -0.16      0.00
    3   -8   15     -0.05      0.00
    4   -8   15     -0.25      0.00
   -2   -7   15      0.14      0.00
   -1   -7   15     -0.04      0.00
    0   -7   15     -0.14      0.00
    1   -7   15      0.16      0.00
    2   -7   15      0.07      0.00
    3   -7   15      0.29      0.00
    4   -7   15      0.29      0.00
    5   -7   15     -0.03      0.00
   -3   -6   15     -0.08      0.00
   -2   -6   15     -0.05      0.00
   -1   -6   15     -0.11      0.00
    0   -6   15      0.30      0.00
    1   -6   15      0.16      0.00
    2   -6   15      0.14      0.00
    3   -6   15     -0.11      0.00
    4   -6   15      0.13      0.00
    5   -6   15     -0.04      0.00
   -4   -5   15     -0.02      0.00
   -3   -5   15      0.29      0.00
   -2   -5   15     -0.33      0.00
   -1   -5   15      0.16      0.00
    0   -5   15     -0.15      0.00
    1   -5   15     -0.09      0.00
    2   -5   15     -0.02      0.00
    3   -5   15     -0.29      0.00
    4   -5   15     -0.16      0.00
    5   -5   15      0.07      0.00
   -4   -4   15     -0.23      0.00
   -3   -4   15     -0.30      0.00
   -2   -4   15      0.91      0.00
   -1   -4   15     -0.34      0.00
    0   -4   15     -0.01      0.00
    1   -4   15     -0.29      0.00
    2   -4   15     -0.05      0.00
    3   -4   15      0.04      0.00
    4   -4   15     -0.18      0.00
    5   -4   15     -0.02      0.00
   -5   -3   15     -0.15      0.00
   -4   -3   15      0.53      0.00
   -3   -3   15     -0.25      0.00
   -2   -3   15     -1.01      0.00
   -1   -3   15      0.17      0.00
    0   -3   15     -0.02      0.00
    1   -3   15     -0.09      0.00
    2   -3   15     -0.11      0.00
    3   -3   15      0.10      0.00
    4   -3   15      0.14      0.00
    5   -3   15     -0.25      0.00
   -5   -2   15     -0.07      0.00
   -4   -2   15     -0.61      0.00
   -3   -2   15      0.44      0.00
   -2   -2   15      0.39      0.00
   -1   -2   15      0.17      0.00
    0   -2   15      0.04      0.00
    1   -2   15      0.50      0.00
    2   -2   15      0.01      0.00
    3   -2   15      0.04      0.00
    4   -2   15      0.02      0.00
    5   -2   15      0.27      0.00
   -6   -1   15      0.00      0.00
   -5   -1   15      0.09      0.00
   -4   -1   15      0.27      0.00
   -3   -1   15      0.01      0.00
   -2   -1   15      0.20      0.00
   -1   -1   15     -0.27      0.00
    0   -1   15      0.06      0.00
    1   -1   15     -0.18      0.00
    2   -1   15      0.23      0.00
    3   -1   15      0.02      0.00
    4   -1   15      0.13      0.00
   -6    0   15     -0.06      0.00
   -5    0   15      0.12      0.00
   -4    0   15      0.06      0.00
   -3    0   15     -0.30      0.00
   -2    0   15     -0.26      0.00
   -1    0   15      0.13      0.00
    0    0   15     -0.07      0.00
    1    0   15     -0.02      0.00
    2    0   15     -0.09      0.00
    3    0   15     -0.03      0.00
    4    0   15     -0.26      0.00
   -6    1   15      0.00      0.00
   -5    1   15      0.09      0.00
   -4    1   15     -0.10      0.00
   -3    1   15      0.29      0.00
   -2    1   15      0.04      0.00
   -1    1   15      0.12      0.00
    0    1   15     -0.11      0.00
    1    1   15     -0.02      0.00
    2    1   15     -0.23      0.00
    3    1   15      0.02      0.00
   -6    2   15      0.23      0.00
   -5    2   15     -0.42      0.00
   -4    2   15      0.06      0.00
   -3    2   15     -0.15      0.00
   -2    2   15      0.05      0.00
   -1    2   15     -0.07      0.00
    0    2   15      0.12      0.00
    1    2   15      0.04      0.00
    2    2   15      0.18      0.00
    3    2   15     -0.14      0.00
   -6    3   15     -0.21      0.00
   -5    3   15      0.23      0.00
   -4    3   15      0.00      0.00
   -3    3   15      0.00      0.00
   -2    3   15      0.02      0.00
   -1    3   15     -0.09      0.00
    0    3   15      0.09      0.00
    1    3   15     -0.21      0.00
    2    3   15      0.07      0.00
   -6    4   15     -0.02      0.00
   -5    4   15      0.14      0.00
   -4    4   15     -0.08      0.00
   -3    4   15      0.07      0.00
   -2    4   15      0.02      0.00
   -1    4   15     -0.13      0.00
    0    4   15     -0.01      0.00
    1    4   15      0.27      0.00
   -5    5   15     -0.25      0.00
   -4    5   15      0.19      0.00
   -3    5   15     -0.10      0.00
   -2    5   15      0.01      0.00
   -1    5   15      0.22      0.00
    2   -8   16      0.11      0.00
   -1   -7   16      0.06      0.00
    0   -7   16      0.11      0.00
    1   -7   16     -0.09      0.00
    2   -7   16     -0.05      0.00
    3   -7   16     -0.40      0.00
    4   -7   16     -0.09      0.00
   -2   -6   16     -0.05      0.00
   -1   -6   16      0.06      0.00
    0   -6   16     -0.25      0.00
    1   -6   16     -0.23      0.00
    2   -6   16     -0.02      0.00
    3   -6   16     -0.07      0.00
    4   -6   16     -0.23      0.00
   -3   -5   16     -0.06      0.00
   -2   -5   16      0.33      0.00
   -1   -5   16     -0.21      0.00
    0   -5   16      0.17      0.00
    1   -5   16     -0.04      0.00
    2   -5   16      0.03      0.00
    3   -5   16      0.38      0.00
    4   -5   16      0.09      0.00
   -4   -4   16      0.35      0.00
   -3   -4   16     -0.20      0.00
   -2   -4   16     -0.60      0.00
   -1   -4   16      0.25      0.00
    0   -4   16      0.04      0.00
    1   -4   16      0.23      0.00
    2   -4   16     -0.07      0.00
    3   -4   16      0.08      0.00
    4   -4   16      0.20      0.00
   -4   -3   16     -0.46      0.00
   -3   -3   16      0.57      0.00
   -2   -3   16      0.52      0.00
   -1   -3   16      0.04      0.00
    0   -3   16     -0.05      0.00
    1   -3   16      0.48      0.00
    2   -3   16      0.10      0.00
    3   -3   16     -0.17      0.00
    4   -3   16     -0.03      0.00
   -5   -2   16      0.08      0.00
   -4   -2   16      0.38      0.00
   -3   -2   16     -0.41      0.00
   -2   -2   16     -0.13      0.00
   -1   -2   16     -0.18      0.00
    0   -2   16      0.04      0.00
    1   -2   16     -0.70      0.00
    2   -2   16      0.11      0.00
    3   -2   16     -0.10      0.00
    4   -2   16     -0.18      0.00
   -5   -1   16     -0.06      0.00
   -4   -1   16     -0.14      0.00
   -3   -1   16     -0.10      0.00
   -2   -1   16     -0.11      0.00
   -1   -1   16      0.11      0.00
    0   -1   16     -0.14      0.00
    1   -1   16      0.08      0.00
    2   -1   16     -0.29      0.00
    3   -1   16      0.07      0.00
    4   -1   16     -0.04      0.00
   -5    0   16      0.00      0.00
   -4    0   16     -0.01      0.00
   -3    0   16      0.33      0.00
   -2    0   16      0.05      0.00
   -1    0   16     -0.01      0.00
    0    0   16      0.06      0.00
    1    0   16      0.18      0.00
    2    0   16      0.03      0.00
    3    0   16      0.10      0.00
   -5    1   16     -0.21      0.00
   -4    1   16      0.00      0.00
   -3    1   16     -0.26      0.00
   -2    1   16      0.02      0.00
   -1    1   16     -0.08      0.00
    0    1   16      0.09      0.00
    1    1   16      0.04      0.00
    2    1   16      0.27      0.00
    3    1   16     -0.23      0.00
   -5    2   16      0.30      0.00
   -4    2   16      0.08      0.00
   -3    2   16      0.02      0.00
   -2    2   16      0.05      0.00
   -1    2   16     -0.05      0.00
    0    2   16      0.01      0.00
    1    2   16     -0.24      0.00
    2    2   16     -0.11      0.00
   -5    3   16     -0.01      0.00
   -4    3   16     -0.14      0.00
   -3    3   16      0.14      0.00
   -2    3   16     -0.09      0.00
   -1    3   16      0.06      0.00
    0    3   16     -0.06      0.00
    1    3   16      0.30      0.00
   -4    4   16      0.13      0.00
   -3    4   16     -0.17      0.00
   -2    4   16      0.06      0.00
    0    4   16     -0.14      0.00
    1   -7   17     -0.01      0.00
    2   -7   17      0.13      0.00
   -1   -6   17     -0.08      0.00
    0   -6   17      0.24      0.00
    1   -6   17      0.18      0.00
    2   -6   17     -0.06      0.00
    3   -6   17      0.28      0.00
   -2   -5   17     -0.20      0.00
   -1   -5   17      0.17      0.00
    0   -5   17     -0.12      0.00
    1   -5   17      0.15      0.00
    2   -5   17     -0.14      0.00
    3   -5   17     -0.29      0.00
   -3   -4   17      0.41      0.00
   -2   -4   17      0.31      0.00
   -1   -4   17     -0.06      0.00
    0   -4   17     -0.15      0.00
    1   -4   17      0.03      0.00
    2   -4   17      0.09      0.00
    3   -4   17     -0.25      0.00
    4   -4   17     -0.15      0.00
   -3   -3   17     -0.50      0.00
   -2   -3   17     -0.28      0.00
   -1   -3   17     -0.13      0.00
    0   -3   17      0.05      0.00
    1   -3   17     -0.83      0.00
    2   -3   17      0.08      0.00
    3   -3   17      0.14      0.00
   -4   -2   17     -0.19      0.00
   -3   -2   17      0.21      0.00
   -2   -2   17      0.06      0.00
   -1   -2   17      0.00      0.00
    0   -2   17      0.04      0.00
    1   -2   17      0.69      0.00
    2   -2   17     -0.21      0.00
    3   -2   17      0.25      0.00
   -4   -1   17      0.07      0.00
   -3   -1   17      0.15      0.00
   -2   -1   17      0.04      0.00
   -1   -1   17      0.12      0.00
    0   -1   17      0.13      0.00
    1   -1   17      0.18      0.00
    2   -1   17      0.19      0.00
    3   -1   17     -0.15      0.00
   -4    0   17     -0.06      0.00
   -3    0   17     -0.24      0.00
   -2    0   17      0.01      0.00
   -1    0   17     -0.04      0.00
    0    0   17     -0.13      0.00
    1    0   17     -0.31      0.00
    2    0   17      0.08      0.00
   -4    1   17      0.15      0.00
   -3    1   17      0.12      0.00
   -2    1   17      0.07      0.00
   -1    1   17     -0.03      0.00
    0    1   17      0.04      0.00
    1    1   17     -0.14      0.00
    2    1   17     -0.16      0.00
   -4    2   17     -0.20      0.00
   -3    2   17      0.14      0.00
   -2    2   17     -0.17      0.00
   -1    2   17      0.10      0.00
    0    2   17     -0.06      0.00
    1    2   17      0.34      0.00
   -4    3   17      0.15      0.00
   -3    3   17     -0.24      0.00
   -2    3   17      0.14      0.00
    0   -5   18      0.02      0.00
    1   -5   18     -0.14      0.00
    2   -5   18      0.21      0.00
   -2   -4   18     -0.21      0.00
   -1   -4   18     -0.02      0.00
    0   -4   18      0.20      0.00
    1   -4   18     -0.31      0.00
    2   -4   18      0.09      0.00
   -2   -3   18      0.25      0.00
   -1   -3   18      0.02      0.00
    0   -3   18      0.14      0.00
    2   -3   18     -0.30      0.00
   -3   -2   18     -0.05      0.00
   -2   -2   18     -0.06      0.00
   -1   -2   18      0.20      0.00
    0   -2   18     -0.24      0.00
    1   -2   18     -0.39      0.00
    2   -2   18      0.17      0.00
   -3   -1   18     -0.13      0.00
   -2   -1   18     -0.05      0.00
   -1   -1   18     -0.21      0.00
    0   -1   18     -0.14      0.00
    1   -1   18     -0.40      0.00
    2   -1   18      0.04      0.00
   -3    0   18      0.14      0.00
   -2    0   18      0.06      0.00
   -1    0   18     -0.01      0.00
    0    0   18      0.27      0.00
    1    0   18      0.25      0.00
   -3    1   18     -0.03      0.00
   -2    1   18     -0.18      0.00
   -1    1   18      0.09      0.00
    0    1   18     -0.16      0.00
   -2    2   18      0.22      0.00
    0    0    0      0.00      0.00
# SQUEEZE RESULTS (APPEND TO CIF)
# Note: Data are Listed for all Voids in the P1 Unit Cell
# i.e. Centre of Gravity, Solvent Accessible Volume,
# Recovered number of Electrons in the Void and
# Details about the Squeezed Material
loop_
  _platon_squeeze_void_nr
  _platon_squeeze_void_average_x
  _platon_squeeze_void_average_y
  _platon_squeeze_void_average_z
  _platon_squeeze_void_volume
  _platon_squeeze_void_count_electrons
  _platon_squeeze_void_content
   1  0.052  0.500  0.500       231         6 ' '
_platon_squeeze_details
TITL b         P -1         R = 0.04
CELL    8.4820   10.2450   15.9670     99.02     93.00    114.36
SPGR P-1
# Note: Atoms in Void as Cxxx and Qxxx all others
Q101 0.843 0.089 0.423 !       0.78 eA-3
;
_shelx_fab_checksum              34694

####################################################################### 
# 
# This file contains crystal structure data downloaded from the 
# Cambridge Structural Database (CSD) hosted by the Cambridge 
# Crystallographic Data Centre (CCDC).
# 
# Full information about CCDC data access policies and citation 
# guidelines are available at http://www.ccdc.cam.ac.uk/access/V1 
# 
# Audit and citation data items may have been added by the CCDC. 
# Please retain this information to preserve the provenance of 
# this file and to allow appropriate attribution of the data. 
# 
#######################################################################

data_8
_database_code_depnum_ccdc_archive 'CCDC 1557105'
_audit_update_record             
;
2018-02-08 deposited with the CCDC.
2018-02-09 downloaded from the CCDC.
;

_audit_creation_method           SHELXL-2014
_chemical_name_systematic        
;
 ?
;
_chemical_name_common            ?
_chemical_melting_point          ?
_chemical_formula_moiety         'C19 H19 N O5 Zn'
_chemical_formula_sum            'C19 H19 N O5 Zn'
_chemical_formula_weight         406.72

loop_
_atom_type_symbol
_atom_type_description
_atom_type_scat_dispersion_real
_atom_type_scat_dispersion_imag
_atom_type_scat_source
C C 0.0033 0.0016 'International Tables Vol C Tables 4.2.6.8 and 6.1.1.4'
H H 0.0000 0.0000 'International Tables Vol C Tables 4.2.6.8 and 6.1.1.4'
N N 0.0061 0.0033 'International Tables Vol C Tables 4.2.6.8 and 6.1.1.4'
O O 0.0106 0.0060 'International Tables Vol C Tables 4.2.6.8 and 6.1.1.4'
Zn Zn 0.2839 1.4301 'International Tables Vol C Tables 4.2.6.8 and 6.1.1.4'

_space_group_crystal_system      monoclinic
_space_group_IT_number           15
_space_group_name_H-M_alt        'C 2/c'
_space_group_name_Hall           '-C 2yc'

_shelx_space_group_comment       
;
The symmetry employed for this shelxl refinement is uniquely defined
by the following loop, which should always be used as a source of
symmetry information in preference to the above space-group names.
They are only intended as comments.
;

loop_
_space_group_symop_operation_xyz
'x, y, z'
'-x, y, -z+1/2'
'x+1/2, y+1/2, z'
'-x+1/2, y+1/2, -z+1/2'
'-x, -y, -z'
'x, -y, z-1/2'
'-x+1/2, -y+1/2, -z'
'x+1/2, -y+1/2, z-1/2'

_cell_length_a                   16.6370(16)
_cell_length_b                   9.2945(9)
_cell_length_c                   24.212(2)
_cell_angle_alpha                90
_cell_angle_beta                 94.9500(10)
_cell_angle_gamma                90
_cell_volume                     3730.0(6)
_cell_formula_units_Z            8
_cell_measurement_temperature    293(2)
_cell_measurement_reflns_used    3837
_cell_measurement_theta_min      2.51
_cell_measurement_theta_max      26.54

_exptl_crystal_description       block
_exptl_crystal_colour            colourless
_exptl_crystal_density_meas      ?
_exptl_crystal_density_method    ?
_exptl_crystal_density_diffrn    1.449
_exptl_crystal_F_000             1680
_exptl_transmission_factor_min   ?
_exptl_transmission_factor_max   ?
_exptl_crystal_size_max          0.30
_exptl_crystal_size_mid          0.29
_exptl_crystal_size_min          0.27
_exptl_absorpt_coefficient_mu    1.345
_shelx_estimated_absorpt_T_min   ?
_shelx_estimated_absorpt_T_max   ?
_exptl_absorpt_correction_type   ?
_exptl_absorpt_correction_T_min  ?
_exptl_absorpt_correction_T_max  ?
_exptl_absorpt_process_details   ?

_exptl_special_details           
;
 ?
;

_diffrn_ambient_temperature      293(2)
_diffrn_radiation_wavelength     0.71073
_diffrn_radiation_type           MoK\a
_diffrn_source                   'sealed tube'
_diffrn_measurement_device_type  'CCD area detector'
_diffrn_measurement_method       'phi and omega scans'
_diffrn_detector_area_resol_mean ?
_diffrn_reflns_number            10170
_diffrn_reflns_av_unetI/netI     0.0289
_diffrn_reflns_av_R_equivalents  0.0272
_diffrn_reflns_limit_h_min       -14
_diffrn_reflns_limit_h_max       19
_diffrn_reflns_limit_k_min       -10
_diffrn_reflns_limit_k_max       11
_diffrn_reflns_limit_l_min       -27
_diffrn_reflns_limit_l_max       28
_diffrn_reflns_theta_min         2.458
_diffrn_reflns_theta_max         24.994
_diffrn_reflns_theta_full        25.242
_diffrn_measured_fraction_theta_max 0.995
_diffrn_measured_fraction_theta_full 0.970
_diffrn_reflns_Laue_measured_fraction_max 0.995
_diffrn_reflns_Laue_measured_fraction_full 0.970
_diffrn_reflns_point_group_measured_fraction_max 0.995
_diffrn_reflns_point_group_measured_fraction_full 0.970
_reflns_number_total             3295
_reflns_number_gt                2755
_reflns_threshold_expression     'I > 2\s(I)'
_reflns_Friedel_coverage         0.000
_reflns_Friedel_fraction_max     .
_reflns_Friedel_fraction_full    .

_reflns_special_details          
;
 Reflections were merged by SHELXL according to the crystal
 class for the calculation of statistics and refinement.
 
 _reflns_Friedel_fraction is defined as the number of unique
 Friedel pairs measured divided by the number that would be
 possible theoretically, ignoring centric projections and
 systematic absences.
;

_computing_data_collection       'Bruker SMART'
_computing_cell_refinement       'Bruker SMART'
_computing_data_reduction        'Bruker SAINT'
_computing_structure_solution    'SHELXL-2014 (Sheldrick, 2014)'
_computing_structure_refinement  'SHELXL-2014 (Sheldrick, 2014)'
_computing_molecular_graphics    ?
_computing_publication_material  ?

_refine_special_details          
;
 ?
;
_refine_ls_structure_factor_coef Fsqd
_refine_ls_matrix_type           full
_refine_ls_weighting_scheme      calc
_refine_ls_weighting_details     
'w=1/[\s^2^(Fo^2^)+(0.0487P)^2^+1.1683P] where P=(Fo^2^+2Fc^2^)/3'
_atom_sites_solution_primary     ?
_atom_sites_solution_secondary   ?
_atom_sites_solution_hydrogens   geom
_refine_ls_hydrogen_treatment    constr
_refine_ls_extinction_method     none
_refine_ls_extinction_coef       .
_refine_ls_number_reflns         3278
_refine_ls_number_parameters     236
_refine_ls_number_restraints     0
_refine_ls_R_factor_all          0.0403
_refine_ls_R_factor_gt           0.0321
_refine_ls_wR_factor_ref         0.0848
_refine_ls_wR_factor_gt          0.0809
_refine_ls_goodness_of_fit_ref   1.065
_refine_ls_restrained_S_all      1.065
_refine_ls_shift/su_max          0.000
_refine_ls_shift/su_mean         0.000

loop_
_atom_site_label
_atom_site_type_symbol
_atom_site_fract_x
_atom_site_fract_y
_atom_site_fract_z
_atom_site_U_iso_or_equiv
_atom_site_adp_type
_atom_site_occupancy
_atom_site_site_symmetry_order
_atom_site_calc_flag
_atom_site_refinement_flags_posn
_atom_site_refinement_flags_adp
_atom_site_refinement_flags_occupancy
_atom_site_disorder_assembly
_atom_site_disorder_group
Zn1 Zn 0.06277(2) 0.46866(3) 0.18745(2) 0.02950(11) Uani 1 1 d . . . . .
O2 O -0.10815(11) 0.56643(19) 0.24402(7) 0.0389(4) Uani 1 1 d . . . . .
O3 O -0.35665(11) 0.8254(2) 0.17980(7) 0.0455(5) Uani 1 1 d . . . . .
O1 O -0.05169(9) 0.41756(19) 0.18628(7) 0.0362(4) Uani 1 1 d . . . . .
C13 C -0.10537(14) 0.5068(3) 0.19709(10) 0.0308(5) Uani 1 1 d . . . . .
O5 O -0.21545(12) 0.4590(3) 0.00743(8) 0.0617(6) Uani 1 1 d . . . . .
C7 C -0.16939(15) 0.5442(3) 0.15255(10) 0.0327(6) Uani 1 1 d . . . . .
O4 O -0.41451(12) 0.7931(2) 0.09486(8) 0.0548(5) Uani 1 1 d . . . . .
N1 N 0.05319(12) 0.6386(2) 0.13357(8) 0.0337(5) Uani 1 1 d . . . . .
C11 C -0.22491(17) 0.5203(3) 0.05768(11) 0.0430(7) Uani 1 1 d . . . . .
C6 C 0.00903(16) 1.0013(3) 0.02707(11) 0.0387(6) Uani 1 1 d . . . . .
H6 H 0.0129 1.0910 0.0441 0.046 Uiso 1 1 calc R U . . .
C12 C -0.16569(16) 0.4866(3) 0.10002(11) 0.0390(6) Uani 1 1 d . . . . .
H12 H -0.1236 0.4252 0.0930 0.047 Uiso 1 1 calc R U . . .
C8 C -0.23232(14) 0.6371(3) 0.16323(10) 0.0341(6) Uani 1 1 d . . . . .
H8 H -0.2348 0.6762 0.1984 0.041 Uiso 1 1 calc R U . . .
C9 C -0.29103(14) 0.6704(3) 0.12107(10) 0.0340(6) Uani 1 1 d . . . . .
C14 C -0.35993(16) 0.7698(3) 0.13143(11) 0.0386(6) Uani 1 1 d . . . . .
C10 C -0.28700(15) 0.6131(3) 0.06831(10) 0.0414(6) Uani 1 1 d . . . . .
H10 H -0.3261 0.6371 0.0400 0.050 Uiso 1 1 calc R U . . .
C3 C 0.02358(15) 0.8741(3) 0.06257(10) 0.0361(6) Uani 1 1 d . . . . .
C4 C 0.04686(19) 0.8915(3) 0.11855(11) 0.0490(7) Uani 1 1 d . . . . .
H4 H 0.0531 0.9835 0.1335 0.059 Uiso 1 1 calc R U . . .
C5 C 0.06070(18) 0.7735(3) 0.15191(11) 0.0473(7) Uani 1 1 d . . . . .
H5 H 0.0762 0.7884 0.1893 0.057 Uiso 1 1 calc R U . . .
C2 C 0.01587(18) 0.7336(3) 0.04349(11) 0.0486(7) Uani 1 1 d . . . . .
H2 H 0.0001 0.7161 0.0063 0.058 Uiso 1 1 calc R U . . .
C1 C 0.03136(18) 0.6204(3) 0.07926(10) 0.0458(7) Uani 1 1 d . . . . .
H1 H 0.0265 0.5273 0.0653 0.055 Uiso 1 1 calc R U . . .
C15 C -0.2793(2) 0.4799(4) -0.03504(12) 0.0613(9) Uani 1 1 d . . . . .
H15A H -0.2876 0.5821 -0.0413 0.074 Uiso 1 1 calc R U . . .
H15B H -0.3288 0.4397 -0.0232 0.074 Uiso 1 1 calc R U . . .
C16 C -0.26025(19) 0.4099(5) -0.08763(12) 0.0654(9) Uani 1 1 d . . . . .
H16A H -0.2535 0.3071 -0.0820 0.078 Uiso 1 1 calc R U . . .
H16B H -0.2104 0.4486 -0.0995 0.078 Uiso 1 1 calc R U . . .
C17 C -0.3308(2) 0.4391(5) -0.13259(14) 0.0810(12) Uani 1 1 d . . . . .
H17A H -0.3768 0.3820 -0.1237 0.097 Uiso 1 1 calc R U . . .
H17B H -0.3461 0.5395 -0.1302 0.097 Uiso 1 1 calc R U . . .
C18 C -0.3153(2) 0.4088(5) -0.18972(15) 0.0846(12) Uani 1 1 d . . . . .
H18A H -0.3064 0.3064 -0.1940 0.102 Uiso 1 1 calc R U . . .
H18B H -0.2669 0.4590 -0.1985 0.102 Uiso 1 1 calc R U . . .
C19 C -0.3858(3) 0.4561(5) -0.22942(18) 0.1072(17) Uani 1 1 d . . . . .
H19A H -0.3780 0.4223 -0.2661 0.161 Uiso 1 1 calc R U . . .
H19B H -0.3890 0.5592 -0.2297 0.161 Uiso 1 1 calc R U . . .
H19C H -0.4349 0.4167 -0.2177 0.161 Uiso 1 1 calc R U . . .

loop_
_atom_site_aniso_label
_atom_site_aniso_U_11
_atom_site_aniso_U_22
_atom_site_aniso_U_33
_atom_site_aniso_U_23
_atom_site_aniso_U_13
_atom_site_aniso_U_12
Zn1 0.02794(17) 0.03234(18) 0.02752(17) 0.00211(11) -0.00164(11) 0.00509(11)
O2 0.0418(11) 0.0444(10) 0.0290(10) -0.0030(8) -0.0062(8) 0.0104(8)
O3 0.0412(11) 0.0517(11) 0.0433(11) -0.0051(9) 0.0015(8) 0.0185(9)
O1 0.0254(9) 0.0359(9) 0.0458(10) -0.0048(8) -0.0053(7) 0.0047(8)
C13 0.0253(13) 0.0312(13) 0.0357(14) 0.0033(10) 0.0013(10) -0.0013(10)
O5 0.0507(13) 0.1004(18) 0.0318(11) -0.0220(11) -0.0085(9) 0.0268(12)
C7 0.0271(13) 0.0384(14) 0.0321(13) 0.0008(10) 0.0003(10) 0.0053(10)
O4 0.0467(12) 0.0516(12) 0.0620(13) -0.0092(10) -0.0195(10) 0.0204(10)
N1 0.0373(12) 0.0333(11) 0.0295(11) 0.0034(9) -0.0019(9) 0.0027(9)
C11 0.0384(16) 0.0586(18) 0.0311(14) -0.0084(12) -0.0027(12) 0.0101(13)
C6 0.0406(16) 0.0346(13) 0.0401(14) 0.0046(11) -0.0001(12) -0.0005(11)
C12 0.0303(14) 0.0495(16) 0.0365(14) -0.0081(12) -0.0013(11) 0.0108(12)
C8 0.0343(14) 0.0374(14) 0.0302(13) -0.0015(10) -0.0001(10) 0.0052(11)
C9 0.0288(13) 0.0363(14) 0.0361(13) 0.0002(11) -0.0011(10) 0.0061(11)
C14 0.0342(14) 0.0348(14) 0.0459(15) 0.0015(12) -0.0026(12) 0.0039(11)
C10 0.0357(14) 0.0528(17) 0.0338(14) -0.0034(12) -0.0073(11) 0.0102(12)
C3 0.0378(14) 0.0370(15) 0.0329(13) 0.0048(11) -0.0011(11) 0.0000(11)
C4 0.074(2) 0.0329(16) 0.0381(15) 0.0001(12) -0.0061(14) -0.0042(14)
C5 0.069(2) 0.0415(16) 0.0292(14) 0.0013(12) -0.0074(13) -0.0016(14)
C2 0.070(2) 0.0405(16) 0.0322(14) 0.0042(12) -0.0103(13) 0.0039(14)
C1 0.0676(19) 0.0335(15) 0.0345(14) 0.0016(11) -0.0055(13) 0.0041(13)
C15 0.054(2) 0.089(2) 0.0381(17) -0.0087(16) -0.0116(14) 0.0126(17)
C16 0.056(2) 0.098(3) 0.0417(18) -0.0143(17) 0.0017(15) -0.0049(19)
C17 0.074(3) 0.122(3) 0.046(2) -0.011(2) -0.0047(18) -0.007(2)
C18 0.091(3) 0.104(3) 0.057(2) -0.007(2) -0.002(2) -0.003(3)
C19 0.123(4) 0.129(4) 0.063(3) 0.004(3) -0.026(3) 0.032(3)

_geom_special_details            
;
 All esds (except the esd in the dihedral angle between two l.s. planes)
 are estimated using the full covariance matrix.  The cell esds are taken
 into account individually in the estimation of esds in distances, angles
 and torsion angles; correlations between esds in cell parameters are only
 used when they are defined by crystal symmetry.  An approximate (isotropic)
 treatment of cell esds is used for estimating esds involving l.s. planes.
;

loop_
_geom_bond_atom_site_label_1
_geom_bond_atom_site_label_2
_geom_bond_distance
_geom_bond_site_symmetry_2
_geom_bond_publ_flag
Zn1 O3 1.9094(17) 3_545 ?
Zn1 O1 1.9605(16) . ?
Zn1 O2 1.9831(17) 2 ?
Zn1 N1 2.0458(19) . ?
O2 C13 1.269(3) . ?
O2 Zn1 1.9831(17) 2 ?
O3 C14 1.277(3) . ?
O3 Zn1 1.9095(17) 3_455 ?
O1 C13 1.263(3) . ?
C13 C7 1.490(3) . ?
O5 C11 1.365(3) . ?
O5 C15 1.426(3) . ?
C7 C12 1.386(3) . ?
C7 C8 1.398(3) . ?
O4 C14 1.232(3) . ?
N1 C5 1.333(3) . ?
N1 C1 1.344(3) . ?
C11 C10 1.387(4) . ?
C11 C12 1.395(4) . ?
C6 C6 1.319(5) 5_575 ?
C6 C3 1.470(4) . ?
C6 H6 0.9300 . ?
C12 H12 0.9300 . ?
C8 C9 1.386(3) . ?
C8 H8 0.9300 . ?
C9 C10 1.391(3) . ?
C9 C14 1.510(3) . ?
C10 H10 0.9300 . ?
C3 C4 1.387(3) . ?
C3 C2 1.387(4) . ?
C4 C5 1.370(4) . ?
C4 H4 0.9300 . ?
C5 H5 0.9300 . ?
C2 C1 1.373(4) . ?
C2 H2 0.9300 . ?
C1 H1 0.9300 . ?
C15 C16 1.488(4) . ?
C15 H15A 0.9700 . ?
C15 H15B 0.9700 . ?
C16 C17 1.555(5) . ?
C16 H16A 0.9700 . ?
C16 H16B 0.9700 . ?
C17 C18 1.456(5) . ?
C17 H17A 0.9700 . ?
C17 H17B 0.9700 . ?
C18 C19 1.515(5) . ?
C18 H18A 0.9700 . ?
C18 H18B 0.9700 . ?
C19 H19A 0.9600 . ?
C19 H19B 0.9600 . ?
C19 H19C 0.9600 . ?

loop_
_geom_angle_atom_site_label_1
_geom_angle_atom_site_label_2
_geom_angle_atom_site_label_3
_geom_angle
_geom_angle_site_symmetry_1
_geom_angle_site_symmetry_3
_geom_angle_publ_flag
O3 Zn1 O1 121.25(8) 3_545 . ?
O3 Zn1 O2 100.42(8) 3_545 2 ?
O1 Zn1 O2 114.99(7) . 2 ?
O3 Zn1 N1 119.54(8) 3_545 . ?
O1 Zn1 N1 98.95(8) . . ?
O2 Zn1 N1 100.54(7) 2 . ?
C13 O2 Zn1 120.58(15) . 2 ?
C14 O3 Zn1 113.34(15) . 3_455 ?
C13 O1 Zn1 122.76(16) . . ?
O1 C13 O2 123.6(2) . . ?
O1 C13 C7 118.5(2) . . ?
O2 C13 C7 117.9(2) . . ?
C11 O5 C15 116.7(2) . . ?
C12 C7 C8 120.1(2) . . ?
C12 C7 C13 119.2(2) . . ?
C8 C7 C13 120.7(2) . . ?
C5 N1 C1 117.0(2) . . ?
C5 N1 Zn1 120.94(17) . . ?
C1 N1 Zn1 121.77(17) . . ?
O5 C11 C10 124.8(2) . . ?
O5 C11 C12 115.6(2) . . ?
C10 C11 C12 119.6(2) . . ?
C6 C6 C3 125.3(3) 5_575 . ?
C6 C6 H6 117.4 5_575 . ?
C3 C6 H6 117.4 . . ?
C7 C12 C11 120.2(2) . . ?
C7 C12 H12 119.9 . . ?
C11 C12 H12 119.9 . . ?
C9 C8 C7 119.6(2) . . ?
C9 C8 H8 120.2 . . ?
C7 C8 H8 120.2 . . ?
C8 C9 C10 120.3(2) . . ?
C8 C9 C14 120.8(2) . . ?
C10 C9 C14 119.0(2) . . ?
O4 C14 O3 124.0(2) . . ?
O4 C14 C9 120.7(2) . . ?
O3 C14 C9 115.3(2) . . ?
C11 C10 C9 120.3(2) . . ?
C11 C10 H10 119.9 . . ?
C9 C10 H10 119.9 . . ?
C4 C3 C2 116.5(2) . . ?
C4 C3 C6 119.7(2) . . ?
C2 C3 C6 123.8(2) . . ?
C5 C4 C3 120.1(3) . . ?
C5 C4 H4 119.9 . . ?
C3 C4 H4 119.9 . . ?
N1 C5 C4 123.4(2) . . ?
N1 C5 H5 118.3 . . ?
C4 C5 H5 118.3 . . ?
C1 C2 C3 120.3(2) . . ?
C1 C2 H2 119.9 . . ?
C3 C2 H2 119.9 . . ?
N1 C1 C2 122.8(2) . . ?
N1 C1 H1 118.6 . . ?
C2 C1 H1 118.6 . . ?
O5 C15 C16 110.9(3) . . ?
O5 C15 H15A 109.5 . . ?
C16 C15 H15A 109.5 . . ?
O5 C15 H15B 109.5 . . ?
C16 C15 H15B 109.5 . . ?
H15A C15 H15B 108.0 . . ?
C15 C16 C17 108.6(3) . . ?
C15 C16 H16A 110.0 . . ?
C17 C16 H16A 110.0 . . ?
C15 C16 H16B 110.0 . . ?
C17 C16 H16B 110.0 . . ?
H16A C16 H16B 108.4 . . ?
C18 C17 C16 116.5(3) . . ?
C18 C17 H17A 108.2 . . ?
C16 C17 H17A 108.2 . . ?
C18 C17 H17B 108.2 . . ?
C16 C17 H17B 108.2 . . ?
H17A C17 H17B 107.3 . . ?
C17 C18 C19 110.8(4) . . ?
C17 C18 H18A 109.5 . . ?
C19 C18 H18A 109.5 . . ?
C17 C18 H18B 109.5 . . ?
C19 C18 H18B 109.5 . . ?
H18A C18 H18B 108.1 . . ?
C18 C19 H19A 109.5 . . ?
C18 C19 H19B 109.5 . . ?
H19A C19 H19B 109.5 . . ?
C18 C19 H19C 109.5 . . ?
H19A C19 H19C 109.5 . . ?
H19B C19 H19C 109.5 . . ?

loop_
_geom_torsion_atom_site_label_1
_geom_torsion_atom_site_label_2
_geom_torsion_atom_site_label_3
_geom_torsion_atom_site_label_4
_geom_torsion
_geom_torsion_site_symmetry_1
_geom_torsion_site_symmetry_2
_geom_torsion_site_symmetry_3
_geom_torsion_site_symmetry_4
_geom_torsion_publ_flag
Zn1 O1 C13 O2 -63.9(3) . . . . ?
Zn1 O1 C13 C7 116.4(2) . . . . ?
Zn1 O2 C13 O1 -27.8(3) 2 . . . ?
Zn1 O2 C13 C7 151.90(17) 2 . . . ?
O1 C13 C7 C12 -3.6(4) . . . . ?
O2 C13 C7 C12 176.7(2) . . . . ?
O1 C13 C7 C8 176.9(2) . . . . ?
O2 C13 C7 C8 -2.8(4) . . . . ?
C15 O5 C11 C10 -7.4(5) . . . . ?
C15 O5 C11 C12 173.8(3) . . . . ?
C8 C7 C12 C11 -0.3(4) . . . . ?
C13 C7 C12 C11 -179.9(2) . . . . ?
O5 C11 C12 C7 179.5(3) . . . . ?
C10 C11 C12 C7 0.7(4) . . . . ?
C12 C7 C8 C9 0.3(4) . . . . ?
C13 C7 C8 C9 179.8(2) . . . . ?
C7 C8 C9 C10 -0.6(4) . . . . ?
C7 C8 C9 C14 179.7(2) . . . . ?
Zn1 O3 C14 O4 -7.7(4) 3_455 . . . ?
Zn1 O3 C14 C9 172.33(17) 3_455 . . . ?
C8 C9 C14 O4 -175.9(3) . . . . ?
C10 C9 C14 O4 4.4(4) . . . . ?
C8 C9 C14 O3 4.0(4) . . . . ?
C10 C9 C14 O3 -175.6(2) . . . . ?
O5 C11 C10 C9 -179.7(3) . . . . ?
C12 C11 C10 C9 -1.0(4) . . . . ?
C8 C9 C10 C11 1.0(4) . . . . ?
C14 C9 C10 C11 -179.3(2) . . . . ?
C6 C6 C3 C4 176.2(3) 5_575 . . . ?
C6 C6 C3 C2 -3.5(5) 5_575 . . . ?
C2 C3 C4 C5 -0.2(4) . . . . ?
C6 C3 C4 C5 -179.9(3) . . . . ?
C1 N1 C5 C4 0.5(4) . . . . ?
Zn1 N1 C5 C4 -173.2(2) . . . . ?
C3 C4 C5 N1 0.1(5) . . . . ?
C4 C3 C2 C1 -0.3(4) . . . . ?
C6 C3 C2 C1 179.3(3) . . . . ?
C5 N1 C1 C2 -1.0(4) . . . . ?
Zn1 N1 C1 C2 172.6(2) . . . . ?
C3 C2 C1 N1 1.0(5) . . . . ?
C11 O5 C15 C16 178.9(3) . . . . ?
O5 C15 C16 C17 -178.7(3) . . . . ?
C15 C16 C17 C18 166.0(4) . . . . ?
C16 C17 C18 C19 -174.3(4) . . . . ?

_refine_diff_density_max         0.448
_refine_diff_density_min         -0.317
_refine_diff_density_rms         0.056

_shelxl_version_number           2014-3

_shelx_res_file                  
;
TITL a in C2/c
CELL 0.71073 16.637 9.2945 24.2122 90 94.95 90
ZERR 8 0.0016 0.0009 0.0022 0 0.001 0
LATT 7
SYMM -X,+Y,0.5-Z
SFAC C H N O Zn
UNIT 152 152 8 40 8

L.S. 50
PLAN  20
TEMP 20
MORE -1
BOND $H
htab
CONF
fmap 2
acta
OMIT 0 50
OMIT -18 0 2
OMIT 8 4 12
OMIT 13 3 2
OMIT -1 1 3

WGHT    0.048700    1.168300
FVAR       0.15012
ZN1   5    0.062773    0.468663    0.187451    11.00000    0.02794    0.03234 =
         0.02752    0.00211   -0.00164    0.00509
O2    4   -0.108153    0.566432    0.244024    11.00000    0.04181    0.04445 =
         0.02895   -0.00299   -0.00620    0.01041
O3    4   -0.356654    0.825444    0.179804    11.00000    0.04120    0.05173 =
         0.04326   -0.00506    0.00155    0.01850
O1    4   -0.051688    0.417559    0.186275    11.00000    0.02539    0.03594 =
         0.04577   -0.00482   -0.00530    0.00474
C13   1   -0.105368    0.506849    0.197089    11.00000    0.02528    0.03124 =
         0.03565    0.00326    0.00129   -0.00131
O5    4   -0.215448    0.458997    0.007429    11.00000    0.05073    0.10038 =
         0.03179   -0.02197   -0.00847    0.02681
C7    1   -0.169386    0.544215    0.152553    11.00000    0.02713    0.03841 =
         0.03209    0.00076    0.00035    0.00531
O4    4   -0.414508    0.793129    0.094858    11.00000    0.04669    0.05163 =
         0.06202   -0.00924   -0.01946    0.02039
N1    3    0.053190    0.638573    0.133574    11.00000    0.03732    0.03327 =
         0.02952    0.00337   -0.00195    0.00272
C11   1   -0.224911    0.520340    0.057683    11.00000    0.03845    0.05864 =
         0.03106   -0.00842   -0.00273    0.01005
C6    1    0.009028    1.001340    0.027066    11.00000    0.04065    0.03463 =
         0.04013    0.00460   -0.00014   -0.00050
AFIX  43
H6    2    0.012859    1.091000    0.044142    11.00000   -1.20000
AFIX   0
C12   1   -0.165693    0.486570    0.100017    11.00000    0.03027    0.04949 =
         0.03646   -0.00805   -0.00135    0.01085
AFIX  43
H12   2   -0.123613    0.425213    0.092985    11.00000   -1.20000
AFIX   0
C8    1   -0.232319    0.637071    0.163234    11.00000    0.03433    0.03738 =
         0.03015   -0.00152   -0.00013    0.00520
AFIX  43
H8    2   -0.234764    0.676180    0.198404    11.00000   -1.20000
AFIX   0
C9    1   -0.291027    0.670448    0.121073    11.00000    0.02884    0.03628 =
         0.03605    0.00021   -0.00115    0.00608
C14   1   -0.359933    0.769848    0.131433    11.00000    0.03421    0.03482 =
         0.04586    0.00151   -0.00261    0.00394
C10   1   -0.286996    0.613127    0.068310    11.00000    0.03570    0.05280 =
         0.03381   -0.00344   -0.00733    0.01022
AFIX  43
H10   2   -0.326111    0.637140    0.040041    11.00000   -1.20000
AFIX   0
C3    1    0.023583    0.874106    0.062567    11.00000    0.03776    0.03701 =
         0.03287    0.00483   -0.00109   -0.00003
C4    1    0.046857    0.891517    0.118546    11.00000    0.07396    0.03295 =
         0.03810    0.00006   -0.00609   -0.00418
AFIX  43
H4    2    0.053076    0.983456    0.133462    11.00000   -1.20000
AFIX   0
C5    1    0.060704    0.773535    0.151912    11.00000    0.06938    0.04146 =
         0.02917    0.00130   -0.00739   -0.00164
AFIX  43
H5    2    0.076153    0.788366    0.189312    11.00000   -1.20000
AFIX   0
C2    1    0.015867    0.733647    0.043485    11.00000    0.07047    0.04048 =
         0.03219    0.00422   -0.01029    0.00388
AFIX  43
H2    2    0.000135    0.716082    0.006305    11.00000   -1.20000
AFIX   0
C1    1    0.031358    0.620430    0.079255    11.00000    0.06759    0.03347 =
         0.03451    0.00158   -0.00548    0.00409
AFIX  43
H1    2    0.026546    0.527291    0.065326    11.00000   -1.20000
AFIX   0
C15   1   -0.279286    0.479899   -0.035038    11.00000    0.05371    0.08939 =
         0.03811   -0.00868   -0.01157    0.01261
AFIX  23
H15A  2   -0.287609    0.582111   -0.041278    11.00000   -1.20000
H15B  2   -0.328797    0.439702   -0.023205    11.00000   -1.20000
AFIX   0
C16   1   -0.260252    0.409878   -0.087630    11.00000    0.05581    0.09813 =
         0.04172   -0.01434    0.00171   -0.00490
AFIX  23
H16A  2   -0.253491    0.307105   -0.082022    11.00000   -1.20000
H16B  2   -0.210396    0.448581   -0.099486    11.00000   -1.20000
AFIX   0
C17   1   -0.330838    0.439106   -0.132586    11.00000    0.07403    0.12157 =
         0.04565   -0.01071   -0.00470   -0.00681
AFIX  23
H17A  2   -0.376798    0.381973   -0.123733    11.00000   -1.20000
H17B  2   -0.346095    0.539490   -0.130182    11.00000   -1.20000
AFIX   0
C18   1   -0.315308    0.408798   -0.189719    11.00000    0.09062    0.10447 =
         0.05716   -0.00679   -0.00231   -0.00289
AFIX  23
H18A  2   -0.306368    0.306436   -0.194035    11.00000   -1.20000
H18B  2   -0.266886    0.458968   -0.198480    11.00000   -1.20000
AFIX   0
C19   1   -0.385764    0.456070   -0.229420    11.00000    0.12278    0.12947 =
         0.06347    0.00409   -0.02551    0.03196
AFIX 137
H19A  2   -0.378042    0.422272   -0.266054    11.00000   -1.50000
H19B  2   -0.389021    0.559194   -0.229650    11.00000   -1.50000
H19C  2   -0.434861    0.416691   -0.217706    11.00000   -1.50000
AFIX   0
HKLF 4

REM  a in C2/c
REM R1 =  0.0321 for    2755 Fo > 4sig(Fo)  and  0.0403 for all    3278 data
REM    236 parameters refined using      0 restraints

END

WGHT      0.0487      1.1679

REM Instructions for potential hydrogen bonds
EQIV $1 -x, y, -z+1/2
HTAB C5 O2_$1
EQIV $2 x+1/2, y-1/2, z
HTAB C1 O4_$2

REM Highest difference peak  0.448,  deepest hole -0.317,  1-sigma level  0.056
Q1    1  -0.3421  0.5039 -0.1645  11.00000  0.05    0.45
Q2    1  -0.2923  0.3451 -0.1389  11.00000  0.05    0.43
Q3    1  -0.0049  0.4230  0.1897  11.00000  0.05    0.24
Q4    1  -0.3210  0.7258  0.1219  11.00000  0.05    0.24
Q5    1  -0.4245  0.5215 -0.2102  11.00000  0.05    0.24
Q6    1  -0.2812  0.6684  0.0944  11.00000  0.05    0.23
Q7    1  -0.3209  0.4703 -0.1234  11.00000  0.05    0.22
Q8    1  -0.0597  0.3354  0.1825  11.00000  0.05    0.22
Q9    1   0.0180  0.4625  0.2157  11.00000  0.05    0.21
Q10   1  -0.3180  0.8339  0.1879  11.00000  0.05    0.21
Q11   1  -0.3419  0.8296  0.1530  11.00000  0.05    0.21
Q12   1  -0.2355  0.3183 -0.0798  11.00000  0.05    0.21
Q13   1   0.0205  0.6283  0.1090  11.00000  0.05    0.20
Q14   1  -0.2572  0.6706  0.1396  11.00000  0.05    0.19
Q15   1  -0.1904  0.6018  0.1526  11.00000  0.05    0.19
Q16   1  -0.1991  0.4770  0.0814  11.00000  0.05    0.19
Q17   1  -0.1587  0.5388  0.1270  11.00000  0.05    0.19
Q18   1  -0.3787  0.9014  0.1834  11.00000  0.05    0.19
Q19   1   0.0341  0.7709  0.1910  11.00000  0.05    0.19
Q20   1   0.0434  0.9814 -0.0005  11.00000  0.05    0.19
;
_shelx_res_checksum              37114
####################################################################### 
# 
# This file contains crystal structure data downloaded from the 
# Cambridge Structural Database (CSD) hosted by the Cambridge 
# Crystallographic Data Centre (CCDC).
# 
# Full information about CCDC data access policies and citation 
# guidelines are available at http://www.ccdc.cam.ac.uk/access/V1 
# 
# Audit and citation data items may have been added by the CCDC. 
# Please retain this information to preserve the provenance of 
# this file and to allow appropriate attribution of the data. 
# 
#######################################################################

data_6
_database_code_depnum_ccdc_archive 'CCDC 1557103'
_audit_update_record             
;
2018-02-08 deposited with the CCDC.
2018-02-09 downloaded from the CCDC.
;

_audit_creation_method           SHELXL-2014
_chemical_name_systematic        
;
 ?
;
_chemical_name_common            ?
_chemical_melting_point          ?
_chemical_formula_moiety         'C23 H20 N2 O5 Zn, H2 O'
_chemical_formula_sum            'C23 H22 N2 O6 Zn'
_chemical_formula_weight         487.79

loop_
_atom_type_symbol
_atom_type_description
_atom_type_scat_dispersion_real
_atom_type_scat_dispersion_imag
_atom_type_scat_source
C C 0.0033 0.0016 'International Tables Vol C Tables 4.2.6.8 and 6.1.1.4'
H H 0.0000 0.0000 'International Tables Vol C Tables 4.2.6.8 and 6.1.1.4'
N N 0.0061 0.0033 'International Tables Vol C Tables 4.2.6.8 and 6.1.1.4'
O O 0.0106 0.0060 'International Tables Vol C Tables 4.2.6.8 and 6.1.1.4'
Zn Zn 0.2839 1.4301 'International Tables Vol C Tables 4.2.6.8 and 6.1.1.4'

_space_group_crystal_system      triclinic
_space_group_IT_number           2
_space_group_name_H-M_alt        'P -1'
_space_group_name_Hall           '-P 1'

_shelx_space_group_comment       
;
The symmetry employed for this shelxl refinement is uniquely defined
by the following loop, which should always be used as a source of
symmetry information in preference to the above space-group names.
They are only intended as comments.
;

loop_
_space_group_symop_operation_xyz
'x, y, z'
'-x, -y, -z'

_cell_length_a                   9.5648(16)
_cell_length_b                   11.4815(16)
_cell_length_c                   11.5626(16)
_cell_angle_alpha                100.477(2)
_cell_angle_beta                 100.808(2)
_cell_angle_gamma                113.570(2)
_cell_volume                     1095.7(3)
_cell_formula_units_Z            2
_cell_measurement_temperature    293(2)
_cell_measurement_reflns_used    2098
_cell_measurement_theta_min      2.33
_cell_measurement_theta_max      22.37

_exptl_crystal_description       block
_exptl_crystal_colour            colourless
_exptl_crystal_density_meas      ?
_exptl_crystal_density_method    ?
_exptl_crystal_density_diffrn    1.479
_exptl_crystal_F_000             504
_exptl_transmission_factor_min   ?
_exptl_transmission_factor_max   ?
_exptl_crystal_size_max          0.22
_exptl_crystal_size_mid          0.20
_exptl_crystal_size_min          0.18
_exptl_absorpt_coefficient_mu    1.163
_shelx_estimated_absorpt_T_min   ?
_shelx_estimated_absorpt_T_max   ?
_exptl_absorpt_correction_type   ?
_exptl_absorpt_correction_T_min  ?
_exptl_absorpt_correction_T_max  ?
_exptl_absorpt_process_details   ?

_exptl_special_details           
;
 ?
;

_diffrn_ambient_temperature      293(2)
_diffrn_radiation_wavelength     0.71073
_diffrn_radiation_type           MoK\a
_diffrn_source                   'sealed tube'
_diffrn_measurement_device_type  'CCD area detector'
_diffrn_measurement_method       'phi and omega scans'
_diffrn_detector_area_resol_mean ?
_diffrn_reflns_number            8549
_diffrn_reflns_av_unetI/netI     0.0554
_diffrn_reflns_av_R_equivalents  0.0340
_diffrn_reflns_limit_h_min       -11
_diffrn_reflns_limit_h_max       11
_diffrn_reflns_limit_k_min       -13
_diffrn_reflns_limit_k_max       13
_diffrn_reflns_limit_l_min       -13
_diffrn_reflns_limit_l_max       13
_diffrn_reflns_theta_min         1.871
_diffrn_reflns_theta_max         25.000
_diffrn_reflns_theta_full        25.242
_diffrn_measured_fraction_theta_max 0.986
_diffrn_measured_fraction_theta_full 0.959
_diffrn_reflns_Laue_measured_fraction_max 0.986
_diffrn_reflns_Laue_measured_fraction_full 0.959
_diffrn_reflns_point_group_measured_fraction_max 0.986
_diffrn_reflns_point_group_measured_fraction_full 0.959
_reflns_number_total             3858
_reflns_number_gt                2889
_reflns_threshold_expression     'I > 2\s(I)'
_reflns_Friedel_coverage         0.000
_reflns_Friedel_fraction_max     .
_reflns_Friedel_fraction_full    .

_reflns_special_details          
;
 Reflections were merged by SHELXL according to the crystal
 class for the calculation of statistics and refinement.
 
 _reflns_Friedel_fraction is defined as the number of unique
 Friedel pairs measured divided by the number that would be
 possible theoretically, ignoring centric projections and
 systematic absences.
;

_computing_data_collection       'Bruker SMART'
_computing_cell_refinement       'Bruker SMART'
_computing_data_reduction        'Bruker SAINT'
_computing_structure_solution    'SHELXL-2014 (Sheldrick, 2014)'
_computing_structure_refinement  'SHELXL-2014 (Sheldrick, 2014)'
_computing_molecular_graphics    ?
_computing_publication_material  ?

_refine_special_details          
;
 ?
;
_refine_ls_structure_factor_coef Fsqd
_refine_ls_matrix_type           full
_refine_ls_weighting_scheme      calc
_refine_ls_weighting_details     
'w=1/[\s^2^(Fo^2^)+(0.0466P)^2^] where P=(Fo^2^+2Fc^2^)/3'
_atom_sites_solution_primary     ?
_atom_sites_solution_secondary   ?
_atom_sites_solution_hydrogens   mixed
_refine_ls_hydrogen_treatment    mixed
_refine_ls_extinction_method     none
_refine_ls_extinction_coef       .
_refine_ls_number_reflns         3803
_refine_ls_number_parameters     298
_refine_ls_number_restraints     0
_refine_ls_R_factor_all          0.0620
_refine_ls_R_factor_gt           0.0401
_refine_ls_wR_factor_ref         0.0950
_refine_ls_wR_factor_gt          0.0872
_refine_ls_goodness_of_fit_ref   1.025
_refine_ls_restrained_S_all      1.025
_refine_ls_shift/su_max          0.000
_refine_ls_shift/su_mean         0.000

loop_
_atom_site_label
_atom_site_type_symbol
_atom_site_fract_x
_atom_site_fract_y
_atom_site_fract_z
_atom_site_U_iso_or_equiv
_atom_site_adp_type
_atom_site_occupancy
_atom_site_site_symmetry_order
_atom_site_calc_flag
_atom_site_refinement_flags_posn
_atom_site_refinement_flags_adp
_atom_site_refinement_flags_occupancy
_atom_site_disorder_assembly
_atom_site_disorder_group
Zn1 Zn 0.18572(4) 0.87941(3) 0.12229(3) 0.03277(14) Uani 1 1 d . . . . .
O1 O 0.2793(2) 0.8181(2) 0.00614(19) 0.0411(5) Uani 1 1 d . . . . .
O3 O 0.9685(2) 0.8527(2) 0.0635(2) 0.0434(6) Uani 1 1 d . . . . .
O2 O 0.5164(3) 0.9380(2) 0.1427(2) 0.0542(7) Uani 1 1 d . . . . .
O5 O 0.3099(3) 0.4271(2) -0.2262(2) 0.0604(7) Uani 1 1 d . . . . .
O4 O 0.9134(3) 0.6527(3) -0.0457(3) 0.0741(9) Uani 1 1 d . . . . .
N1 N 0.2733(3) 1.0690(2) 0.2325(2) 0.0338(6) Uani 1 1 d . . . . .
N2 N 0.1772(3) 0.7638(2) 0.2412(2) 0.0385(6) Uani 1 1 d . . . . .
C7 C 0.4277(4) 0.8475(3) 0.0497(3) 0.0350(7) Uani 1 1 d . . . . .
C12 C 0.4293(4) 1.1493(3) 0.2880(3) 0.0422(8) Uani 1 1 d . . . . .
H12 H 0.5029 1.1188 0.2736 0.051 Uiso 1 1 calc R U . . .
C20 C 0.0762(4) 0.5870(3) 0.3802(3) 0.0423(8) Uani 1 1 d . . . . .
C2 C 0.6472(3) 0.7933(3) 0.0104(3) 0.0351(7) Uani 1 1 d . . . . .
H2 H 0.7211 0.8766 0.0620 0.042 Uiso 1 1 calc R U . . .
C8 C 0.8714(4) 0.7365(3) -0.0080(3) 0.0396(8) Uani 1 1 d . . . . .
C5 C 0.4275(4) 0.5463(3) -0.1483(3) 0.0428(8) Uani 1 1 d . . . . .
C1 C 0.4844(3) 0.7578(3) -0.0159(3) 0.0349(7) Uani 1 1 d . . . . .
C16 C 0.1715(4) 1.1162(3) 0.2541(3) 0.0409(8) Uani 1 1 d . . . . .
H16 H 0.0633 1.0622 0.2162 0.049 Uiso 1 1 calc R U . . .
C4 C 0.5883(4) 0.5801(3) -0.1195(3) 0.0407(8) Uani 1 1 d . . . . .
H4 H 0.6229 0.5201 -0.1527 0.049 Uiso 1 1 calc R U . . .
C3 C 0.6984(3) 0.7045(3) -0.0403(3) 0.0346(7) Uani 1 1 d . . . . .
C14 C 0.3771(4) 1.3232(3) 0.3882(3) 0.0368(8) Uani 1 1 d . . . . .
C6 C 0.3747(4) 0.6347(3) -0.0965(3) 0.0415(8) Uani 1 1 d . . . . .
H6 H 0.2664 0.6114 -0.1158 0.050 Uiso 1 1 calc R U . . .
C15 C 0.2175(4) 1.2403(3) 0.3292(3) 0.0417(8) Uani 1 1 d . . . . .
H15 H 0.1413 1.2687 0.3404 0.050 Uiso 1 1 calc R U . . .
C13 C 0.4843(4) 1.2745(3) 0.3648(3) 0.0438(8) Uani 1 1 d . . . . .
H13 H 0.5931 1.3268 0.4013 0.053 Uiso 1 1 calc R U . . .
C17 C 0.4265(4) 1.4551(3) 0.4684(3) 0.0423(8) Uani 1 1 d . . . . .
H17 H 0.3457 1.4789 0.4760 0.051 Uiso 1 1 calc R U . . .
C19 C 0.0745(4) 0.5435(3) 0.2604(3) 0.0440(9) Uani 1 1 d . . . . .
H19 H 0.0394 0.4538 0.2239 0.053 Uiso 1 1 calc R U . . .
C22 C 0.1877(4) 0.8064(3) 0.3602(3) 0.0468(9) Uani 1 1 d . . . . .
H22 H 0.2297 0.8971 0.3960 0.056 Uiso 1 1 calc R U . . .
C23 C 0.0055(4) 0.4875(4) 0.4451(3) 0.0479(9) Uani 1 1 d . . . . .
H23 H -0.0346 0.3987 0.4020 0.057 Uiso 1 1 calc R U . . .
C18 C 0.1247(4) 0.6332(3) 0.1952(3) 0.0434(8) Uani 1 1 d . . . . .
H18 H 0.1221 0.6015 0.1144 0.052 Uiso 1 1 calc R U . . .
C9 C 0.3544(4) 0.3264(3) -0.2711(3) 0.0459(9) Uani 1 1 d . . . . .
H9A H 0.4131 0.3103 -0.2030 0.055 Uiso 1 1 calc R U . . .
H9B H 0.4221 0.3546 -0.3235 0.055 Uiso 1 1 calc R U . . .
C21 C 0.1398(4) 0.7231(3) 0.4320(3) 0.0483(9) Uani 1 1 d . . . . .
H21 H 0.1498 0.7574 0.5141 0.058 Uiso 1 1 calc R U . . .
C10 C 0.2062(5) 0.2029(4) -0.3423(4) 0.0616(11) Uani 1 1 d . . . . .
H10A H 0.1457 0.2216 -0.4073 0.074 Uiso 1 1 calc R U . . .
H10B H 0.1410 0.1745 -0.2884 0.074 Uiso 1 1 calc R U . . .
C11 C 0.2418(5) 0.0920(4) -0.3981(4) 0.0766(13) Uani 1 1 d . . . . .
H11A H 0.2962 0.1158 -0.4583 0.115 Uiso 1 1 calc R U . . .
H11B H 0.1439 0.0124 -0.4366 0.115 Uiso 1 1 calc R U . . .
H11C H 0.3080 0.0773 -0.3348 0.115 Uiso 1 1 calc R U . . .
O1W O 0.8284(5) 0.1681(4) 0.2404(3) 0.0720(10) Uani 1 1 d . . . . .
H1WA H 0.767(5) 0.108(4) 0.228(4) 0.07(2) Uiso 1 1 d . . . . .
H1WB H 0.808(6) 0.192(5) 0.181(5) 0.10(2) Uiso 1 1 d . . . . .

loop_
_atom_site_aniso_label
_atom_site_aniso_U_11
_atom_site_aniso_U_22
_atom_site_aniso_U_33
_atom_site_aniso_U_23
_atom_site_aniso_U_13
_atom_site_aniso_U_12
Zn1 0.0293(2) 0.0303(2) 0.0378(2) 0.00305(16) 0.01197(16) 0.01433(16)
O1 0.0331(12) 0.0515(14) 0.0437(13) 0.0079(11) 0.0166(11) 0.0239(11)
O3 0.0294(12) 0.0323(13) 0.0580(15) -0.0023(12) 0.0080(11) 0.0121(10)
O2 0.0390(14) 0.0543(16) 0.0585(16) -0.0110(14) 0.0065(13) 0.0253(13)
O5 0.0383(14) 0.0474(15) 0.0704(18) -0.0176(13) 0.0013(13) 0.0161(12)
O4 0.0398(15) 0.0669(18) 0.093(2) -0.0291(16) 0.0028(14) 0.0312(14)
N1 0.0322(14) 0.0300(14) 0.0375(15) 0.0045(12) 0.0119(12) 0.0138(12)
N2 0.0428(16) 0.0340(16) 0.0373(16) 0.0066(13) 0.0143(13) 0.0164(13)
C7 0.0326(18) 0.0355(19) 0.043(2) 0.0133(17) 0.0156(16) 0.0178(16)
C12 0.0319(18) 0.0341(19) 0.055(2) 0.0022(17) 0.0113(17) 0.0144(16)
C20 0.046(2) 0.039(2) 0.050(2) 0.0168(17) 0.0152(17) 0.0240(17)
C2 0.0294(17) 0.0350(18) 0.0360(18) 0.0028(15) 0.0096(14) 0.0127(15)
C8 0.0327(18) 0.046(2) 0.041(2) 0.0042(17) 0.0116(16) 0.0221(17)
C5 0.0359(19) 0.040(2) 0.041(2) -0.0031(16) 0.0064(16) 0.0150(16)
C1 0.0321(17) 0.0411(19) 0.0348(18) 0.0090(16) 0.0121(15) 0.0194(16)
C16 0.0301(17) 0.0321(18) 0.054(2) 0.0036(16) 0.0111(16) 0.0122(15)
C4 0.0371(19) 0.042(2) 0.043(2) 0.0014(16) 0.0106(16) 0.0230(16)
C3 0.0285(17) 0.0365(18) 0.0360(18) 0.0042(15) 0.0092(15) 0.0147(15)
C14 0.0382(18) 0.0275(17) 0.0418(19) 0.0056(15) 0.0121(16) 0.0135(15)
C6 0.0277(17) 0.047(2) 0.049(2) 0.0057(17) 0.0093(16) 0.0194(16)
C15 0.0362(19) 0.0342(19) 0.053(2) 0.0023(17) 0.0122(17) 0.0185(16)
C13 0.0303(17) 0.0304(18) 0.056(2) -0.0046(16) 0.0057(16) 0.0094(15)
C17 0.0397(18) 0.0310(19) 0.055(2) 0.0053(17) 0.0131(18) 0.0178(15)
C19 0.054(2) 0.0299(18) 0.047(2) 0.0081(17) 0.0161(18) 0.0179(17)
C22 0.065(2) 0.0328(19) 0.038(2) 0.0030(16) 0.0160(18) 0.0210(18)
C23 0.060(2) 0.042(2) 0.046(2) 0.0079(18) 0.015(2) 0.0288(18)
C18 0.051(2) 0.036(2) 0.042(2) 0.0052(17) 0.0157(17) 0.0204(17)
C9 0.051(2) 0.044(2) 0.041(2) 0.0090(17) 0.0137(17) 0.0212(18)
C21 0.069(2) 0.050(2) 0.0311(19) 0.0078(17) 0.0178(18) 0.032(2)
C10 0.062(3) 0.045(2) 0.052(2) -0.0043(19) 0.009(2) 0.011(2)
C11 0.093(3) 0.051(3) 0.067(3) -0.003(2) 0.010(3) 0.028(2)
O1W 0.066(2) 0.068(3) 0.057(2) 0.0098(19) -0.0007(18) 0.018(2)

_geom_special_details            
;
 All esds (except the esd in the dihedral angle between two l.s. planes)
 are estimated using the full covariance matrix.  The cell esds are taken
 into account individually in the estimation of esds in distances, angles
 and torsion angles; correlations between esds in cell parameters are only
 used when they are defined by crystal symmetry.  An approximate (isotropic)
 treatment of cell esds is used for estimating esds involving l.s. planes.
;

loop_
_geom_bond_atom_site_label_1
_geom_bond_atom_site_label_2
_geom_bond_distance
_geom_bond_site_symmetry_2
_geom_bond_publ_flag
Zn1 O1 1.9264(19) . ?
Zn1 O3 1.938(2) 1_455 ?
Zn1 N1 2.048(2) . ?
Zn1 N2 2.068(3) . ?
O1 C7 1.292(3) . ?
O3 C8 1.283(4) . ?
O3 Zn1 1.938(2) 1_655 ?
O2 C7 1.226(4) . ?
O5 C5 1.375(4) . ?
O5 C9 1.430(4) . ?
O4 C8 1.225(4) . ?
N1 C16 1.330(4) . ?
N1 C12 1.347(4) . ?
N2 C22 1.344(4) . ?
N2 C18 1.338(4) . ?
C7 C1 1.500(4) . ?
C12 C13 1.374(4) . ?
C12 H12 0.9300 . ?
C20 C19 1.379(4) . ?
C20 C21 1.390(4) . ?
C20 C23 1.487(5) . ?
C2 C3 1.383(4) . ?
C2 C1 1.397(4) . ?
C2 H2 0.9300 . ?
C8 C3 1.498(4) . ?
C5 C6 1.395(4) . ?
C5 C4 1.382(4) . ?
C1 C6 1.391(4) . ?
C16 C15 1.373(4) . ?
C16 H16 0.9300 . ?
C4 C3 1.396(4) . ?
C4 H4 0.9300 . ?
C14 C15 1.383(4) . ?
C14 C13 1.395(4) . ?
C14 C17 1.460(4) . ?
C6 H6 0.9300 . ?
C15 H15 0.9300 . ?
C13 H13 0.9300 . ?
C17 C17 1.324(6) 2_686 ?
C17 H17 0.9300 . ?
C19 C18 1.372(4) . ?
C19 H19 0.9300 . ?
C22 C21 1.377(4) . ?
C22 H22 0.9300 . ?
C23 C23 1.283(6) 2_566 ?
C23 H23 0.9300 . ?
C18 H18 0.9300 . ?
C9 C10 1.493(5) . ?
C9 H9A 0.9700 . ?
C9 H9B 0.9700 . ?
C21 H21 0.9300 . ?
C10 C11 1.511(5) . ?
C10 H10A 0.9700 . ?
C10 H10B 0.9700 . ?
C11 H11A 0.9600 . ?
C11 H11B 0.9600 . ?
C11 H11C 0.9600 . ?
O1W H1WA 0.67(4) . ?
O1W H1WB 0.80(5) . ?

loop_
_geom_angle_atom_site_label_1
_geom_angle_atom_site_label_2
_geom_angle_atom_site_label_3
_geom_angle
_geom_angle_site_symmetry_1
_geom_angle_site_symmetry_3
_geom_angle_publ_flag
O1 Zn1 O3 118.42(9) . 1_455 ?
O1 Zn1 N1 126.47(9) . . ?
O3 Zn1 N1 96.08(9) 1_455 . ?
O1 Zn1 N2 103.52(10) . . ?
O3 Zn1 N2 104.93(10) 1_455 . ?
N1 Zn1 N2 105.37(10) . . ?
C7 O1 Zn1 115.1(2) . . ?
C8 O3 Zn1 114.41(19) . 1_655 ?
C5 O5 C9 118.2(2) . . ?
C16 N1 C12 117.1(3) . . ?
C16 N1 Zn1 118.9(2) . . ?
C12 N1 Zn1 124.0(2) . . ?
C22 N2 C18 116.2(3) . . ?
C22 N2 Zn1 122.9(2) . . ?
C18 N2 Zn1 119.2(2) . . ?
O2 C7 O1 123.1(3) . . ?
O2 C7 C1 121.0(3) . . ?
O1 C7 C1 115.8(3) . . ?
N1 C12 C13 122.7(3) . . ?
N1 C12 H12 118.6 . . ?
C13 C12 H12 118.6 . . ?
C19 C20 C21 117.4(3) . . ?
C19 C20 C23 119.0(3) . . ?
C21 C20 C23 123.6(3) . . ?
C3 C2 C1 120.0(3) . . ?
C3 C2 H2 120.0 . . ?
C1 C2 H2 120.0 . . ?
O4 C8 O3 123.3(3) . . ?
O4 C8 C3 120.4(3) . . ?
O3 C8 C3 116.3(3) . . ?
O5 C5 C6 115.5(3) . . ?
O5 C5 C4 124.2(3) . . ?
C6 C5 C4 120.4(3) . . ?
C6 C1 C2 119.7(3) . . ?
C6 C1 C7 120.0(3) . . ?
C2 C1 C7 120.1(3) . . ?
N1 C16 C15 123.5(3) . . ?
N1 C16 H16 118.2 . . ?
C15 C16 H16 118.2 . . ?
C5 C4 C3 119.7(3) . . ?
C5 C4 H4 120.2 . . ?
C3 C4 H4 120.2 . . ?
C2 C3 C4 120.3(3) . . ?
C2 C3 C8 121.3(3) . . ?
C4 C3 C8 118.4(3) . . ?
C15 C14 C13 116.6(3) . . ?
C15 C14 C17 120.3(3) . . ?
C13 C14 C17 123.2(3) . . ?
C5 C6 C1 119.9(3) . . ?
C5 C6 H6 120.1 . . ?
C1 C6 H6 120.1 . . ?
C16 C15 C14 120.0(3) . . ?
C16 C15 H15 120.0 . . ?
C14 C15 H15 120.0 . . ?
C12 C13 C14 120.1(3) . . ?
C12 C13 H13 120.0 . . ?
C14 C13 H13 120.0 . . ?
C17 C17 C14 127.4(4) 2_686 . ?
C17 C17 H17 116.3 2_686 . ?
C14 C17 H17 116.3 . . ?
C18 C19 C20 119.7(3) . . ?
C18 C19 H19 120.1 . . ?
C20 C19 H19 120.1 . . ?
N2 C22 C21 123.7(3) . . ?
N2 C22 H22 118.2 . . ?
C21 C22 H22 118.2 . . ?
C23 C23 C20 126.2(4) 2_566 . ?
C23 C23 H23 116.9 2_566 . ?
C20 C23 H23 116.9 . . ?
N2 C18 C19 123.7(3) . . ?
N2 C18 H18 118.2 . . ?
C19 C18 H18 118.2 . . ?
O5 C9 C10 108.3(3) . . ?
O5 C9 H9A 110.0 . . ?
C10 C9 H9A 110.0 . . ?
O5 C9 H9B 110.0 . . ?
C10 C9 H9B 110.0 . . ?
H9A C9 H9B 108.4 . . ?
C22 C21 C20 119.1(3) . . ?
C22 C21 H21 120.5 . . ?
C20 C21 H21 120.5 . . ?
C9 C10 C11 112.1(3) . . ?
C9 C10 H10A 109.2 . . ?
C11 C10 H10A 109.2 . . ?
C9 C10 H10B 109.2 . . ?
C11 C10 H10B 109.2 . . ?
H10A C10 H10B 107.9 . . ?
C10 C11 H11A 109.5 . . ?
C10 C11 H11B 109.5 . . ?
H11A C11 H11B 109.5 . . ?
C10 C11 H11C 109.5 . . ?
H11A C11 H11C 109.5 . . ?
H11B C11 H11C 109.5 . . ?
H1WA O1W H1WB 103(5) . . ?

_refine_diff_density_max         0.402
_refine_diff_density_min         -0.308
_refine_diff_density_rms         0.064

_shelxl_version_number           2014-3

_shelx_res_file                  
;
TITL a in P1 New: P-1
CELL 0.71073 9.5648 11.4815 11.5626 100.477 100.808 113.57
ZERR 2 0.0016 0.0016 0.0016 0.002 0.002 0.002
LATT 1
SFAC C H N O Zn
UNIT 46 44 4 12 2

L.S. 100
PLAN  10
TEMP 20
BOND $H
htab
fmap 2
acta
OMIT 0 50
OMIT -6 -5 5
OMIT 8 -11 1
OMIT -8 6 7
OMIT 4 -6 1
OMIT -6 -5 7
OMIT -3 -2 9
OMIT 5 -7 1
OMIT -7 -6 4
OMIT 10 -2 3
OMIT -6 8 0
OMIT -1 -1 4
OMIT -5 -4 4
OMIT -7 14 0
OMIT -2 9 1
OMIT -9 11 1
OMIT 3 3 2
OMIT 1 9 2
OMIT 7 -11 3
OMIT 8 2 3
OMIT 4 4 6
OMIT -3 -2 11
OMIT 1 1 0
OMIT -7 -6 5

WGHT    0.046600
FVAR       0.39105
ZN1   5    0.185716    0.879407    0.122292    11.00000    0.02931    0.03032 =
         0.03776    0.00305    0.01197    0.01433
O1    4    0.279266    0.818068    0.006137    11.00000    0.03313    0.05150 =
         0.04371    0.00791    0.01659    0.02385
O3    4    0.968505    0.852695    0.063529    11.00000    0.02936    0.03234 =
         0.05802   -0.00228    0.00799    0.01207
O2    4    0.516380    0.937969    0.142730    11.00000    0.03903    0.05430 =
         0.05854   -0.01100    0.00654    0.02532
O5    4    0.309875    0.427078   -0.226213    11.00000    0.03834    0.04737 =
         0.07044   -0.01765    0.00131    0.01614
O4    4    0.913377    0.652719   -0.045732    11.00000    0.03979    0.06690 =
         0.09284   -0.02915    0.00280    0.03119
N1    3    0.273340    1.068972    0.232510    11.00000    0.03219    0.02996 =
         0.03753    0.00450    0.01188    0.01382
N2    3    0.177204    0.763783    0.241186    11.00000    0.04279    0.03403 =
         0.03733    0.00660    0.01434    0.01636
C7    1    0.427713    0.847484    0.049729    11.00000    0.03263    0.03553 =
         0.04265    0.01329    0.01557    0.01783
C12   1    0.429312    1.149308    0.287957    11.00000    0.03193    0.03414 =
         0.05481    0.00220    0.01134    0.01442
AFIX  43
H12   2    0.502876    1.118798    0.273641    11.00000   -1.20000
AFIX   0
C20   1    0.076215    0.587047    0.380160    11.00000    0.04554    0.03872 =
         0.05019    0.01684    0.01518    0.02399
C2    1    0.647176    0.793272    0.010403    11.00000    0.02935    0.03501 =
         0.03597    0.00280    0.00960    0.01268
AFIX  43
H2    2    0.721088    0.876624    0.062034    11.00000   -1.20000
AFIX   0
C8    1    0.871356    0.736510   -0.007977    11.00000    0.03272    0.04588 =
         0.04143    0.00418    0.01164    0.02206
C5    1    0.427494    0.546343   -0.148334    11.00000    0.03593    0.04043 =
         0.04120   -0.00310    0.00638    0.01498
C1    1    0.484442    0.757767   -0.015942    11.00000    0.03208    0.04114 =
         0.03479    0.00898    0.01208    0.01939
C16   1    0.171511    1.116191    0.254067    11.00000    0.03009    0.03206 =
         0.05432    0.00359    0.01108    0.01224
AFIX  43
H16   2    0.063335    1.062198    0.216229    11.00000   -1.20000
AFIX   0
C4    1    0.588272    0.580064   -0.119471    11.00000    0.03705    0.04216 =
         0.04321    0.00143    0.01061    0.02297
AFIX  43
H4    2    0.622919    0.520117   -0.152665    11.00000   -1.20000
AFIX   0
C3    1    0.698367    0.704482   -0.040289    11.00000    0.02851    0.03653 =
         0.03597    0.00420    0.00918    0.01471
C14   1    0.377057    1.323186    0.388152    11.00000    0.03824    0.02749 =
         0.04178    0.00564    0.01206    0.01346
C6    1    0.374714    0.634693   -0.096507    11.00000    0.02765    0.04673 =
         0.04868    0.00568    0.00935    0.01942
AFIX  43
H6    2    0.266377    0.611368   -0.115773    11.00000   -1.20000
AFIX   0
C15   1    0.217490    1.240337    0.329162    11.00000    0.03617    0.03416 =
         0.05292    0.00228    0.01218    0.01853
AFIX  43
H15   2    0.141266    1.268741    0.340370    11.00000   -1.20000
AFIX   0
C13   1    0.484271    1.274476    0.364801    11.00000    0.03034    0.03044 =
         0.05565   -0.00462    0.00566    0.00939
AFIX  43
H13   2    0.593068    1.326771    0.401279    11.00000   -1.20000
AFIX   0
C17   1    0.426523    1.455127    0.468393    11.00000    0.03970    0.03095 =
         0.05501    0.00527    0.01313    0.01781
AFIX  43
H17   2    0.345697    1.478863    0.475991    11.00000   -1.20000
AFIX   0
C19   1    0.074492    0.543536    0.260363    11.00000    0.05355    0.02991 =
         0.04710    0.00806    0.01609    0.01789
AFIX  43
H19   2    0.039443    0.453769    0.223933    11.00000   -1.20000
AFIX   0
C22   1    0.187707    0.806362    0.360167    11.00000    0.06546    0.03280 =
         0.03829    0.00298    0.01601    0.02102
AFIX  43
H22   2    0.229678    0.897136    0.395964    11.00000   -1.20000
AFIX   0
C23   1    0.005477    0.487495    0.445092    11.00000    0.05965    0.04213 =
         0.04572    0.00793    0.01459    0.02877
AFIX  43
H23   2   -0.034608    0.398728    0.402045    11.00000   -1.20000
AFIX   0
C18   1    0.124684    0.633195    0.195156    11.00000    0.05117    0.03603 =
         0.04220    0.00521    0.01574    0.02037
AFIX  43
H18   2    0.122069    0.601454    0.114431    11.00000   -1.20000
AFIX   0
C9    1    0.354402    0.326434   -0.271142    11.00000    0.05057    0.04431 =
         0.04139    0.00899    0.01374    0.02123
AFIX  23
H9A   2    0.413110    0.310270   -0.203014    11.00000   -1.20000
H9B   2    0.422059    0.354596   -0.323517    11.00000   -1.20000
AFIX   0
C21   1    0.139803    0.723103    0.432018    11.00000    0.06890    0.05024 =
         0.03114    0.00778    0.01783    0.03198
AFIX  43
H21   2    0.149844    0.757405    0.514110    11.00000   -1.20000
AFIX   0
C10   1    0.206201    0.202869   -0.342323    11.00000    0.06247    0.04529 =
         0.05159   -0.00429    0.00869    0.01089
AFIX  23
H10A  2    0.145746    0.221643   -0.407298    11.00000   -1.20000
H10B  2    0.141031    0.174504   -0.288384    11.00000   -1.20000
AFIX   0
C11   1    0.241825    0.091971   -0.398064    11.00000    0.09252    0.05069 =
         0.06743   -0.00266    0.00971    0.02795
AFIX 137
H11A  2    0.296229    0.115799   -0.458275    11.00000   -1.50000
H11B  2    0.143885    0.012403   -0.436571    11.00000   -1.50000
H11C  2    0.307992    0.077259   -0.334756    11.00000   -1.50000
AFIX   0

O1W   4    0.828386    0.168052    0.240409    11.00000    0.06581    0.06786 =
         0.05736    0.00985   -0.00074    0.01750
H1WA  2    0.766861    0.107529    0.227607    11.00000    0.07057
H1WB  2    0.807748    0.191558    0.180981    11.00000    0.10387
HKLF 4

REM  a in P1 New: P-1
REM R1 =  0.0401 for    2889 Fo > 4sig(Fo)  and  0.0620 for all    3803 data
REM    298 parameters refined using      0 restraints

END

WGHT      0.0480      0.0000

REM Instructions for potential hydrogen bonds
HTAB C12 O2
EQIV $1 x-1, y, z
HTAB C16 O3_$1
EQIV $2 -x+1, -y+1, -z
HTAB C19 O4_$2
EQIV $3 x, y-1, z
HTAB O1W O2_$3
HTAB O1W O1_$2

REM Highest difference peak  0.402,  deepest hole -0.308,  1-sigma level  0.064
Q1    1   0.9105  0.7049 -0.1183  11.00000  0.05    0.40
Q2    1   0.7445  0.8761  0.1190  11.00000  0.05    0.37
Q3    1   0.0431  0.5732  0.5051  11.00000  0.05    0.36
Q4    1   0.6844  0.8917  0.1228  11.00000  0.05    0.34
Q5    1   0.1646  0.9179  0.0511  11.00000  0.05    0.30
Q6    1   0.3045  0.8754  0.1130  11.00000  0.05    0.28
Q7    1   0.5900  0.9005  0.1422  11.00000  0.05    0.28
Q8    1   0.2028  0.8213  0.1991  11.00000  0.05    0.27
Q9    1   0.2019  0.7446  0.5026  11.00000  0.05    0.25
Q10   1   0.0234  0.5759  0.3069  11.00000  0.05    0.24
;
_shelx_res_checksum              50590
####################################################################### 
# 
# This file contains crystal structure data downloaded from the 
# Cambridge Structural Database (CSD) hosted by the Cambridge 
# Crystallographic Data Centre (CCDC).
# 
# Full information about CCDC data access policies and citation 
# guidelines are available at http://www.ccdc.cam.ac.uk/access/V1 
# 
# Audit and citation data items may have been added by the CCDC. 
# Please retain this information to preserve the provenance of 
# this file and to allow appropriate attribution of the data. 
# 
#######################################################################

data_1
_database_code_depnum_ccdc_archive 'CCDC 1557106'
_audit_update_record             
;
2018-02-08 deposited with the CCDC.
2018-02-09 downloaded from the CCDC.
;

_audit_creation_method           SHELXL-2014
_chemical_name_systematic        
;
 ?
;
_chemical_name_common            ?
_chemical_melting_point          ?
_chemical_formula_moiety         '	C20 H16 N2 O5 Zn, 2.5(H O0.50)'
_chemical_formula_sum            'C20 H20 N2 O7 Zn'
_chemical_formula_weight         465.75

loop_
_atom_type_symbol
_atom_type_description
_atom_type_scat_dispersion_real
_atom_type_scat_dispersion_imag
_atom_type_scat_source
C C 0.0033 0.0016 'International Tables Vol C Tables 4.2.6.8 and 6.1.1.4'
H H 0.0000 0.0000 'International Tables Vol C Tables 4.2.6.8 and 6.1.1.4'
N N 0.0061 0.0033 'International Tables Vol C Tables 4.2.6.8 and 6.1.1.4'
O O 0.0106 0.0060 'International Tables Vol C Tables 4.2.6.8 and 6.1.1.4'
Zn Zn 0.2839 1.4301 'International Tables Vol C Tables 4.2.6.8 and 6.1.1.4'

_space_group_crystal_system      monoclinic
_space_group_IT_number           14
_space_group_name_H-M_alt        'P 21/n'
_space_group_name_Hall           '-P 2yn'

_shelx_space_group_comment       
;
The symmetry employed for this shelxl refinement is uniquely defined
by the following loop, which should always be used as a source of
symmetry information in preference to the above space-group names.
They are only intended as comments.
;

loop_
_space_group_symop_operation_xyz
'x, y, z'
'-x+1/2, y+1/2, -z+1/2'
'-x, -y, -z'
'x-1/2, -y-1/2, z-1/2'

_cell_length_a                   7.9207(7)
_cell_length_b                   15.0598(13)
_cell_length_c                   17.2160(14)
_cell_angle_alpha                90
_cell_angle_beta                 99.0770(10)
_cell_angle_gamma                90
_cell_volume                     2027.9(3)
_cell_formula_units_Z            4
_cell_measurement_temperature    293(2)
_cell_measurement_reflns_used    4571
_cell_measurement_theta_min      2.40
_cell_measurement_theta_max      26.86

_exptl_crystal_description       block
_exptl_crystal_colour            pink
_exptl_crystal_density_meas      ?
_exptl_crystal_density_method    ?
_exptl_crystal_density_diffrn    1.526
_exptl_crystal_F_000             960
_exptl_transmission_factor_min   ?
_exptl_transmission_factor_max   ?
_exptl_crystal_size_max          0.42
_exptl_crystal_size_mid          0.36
_exptl_crystal_size_min          0.32
_exptl_absorpt_coefficient_mu    1.256
_shelx_estimated_absorpt_T_min   ?
_shelx_estimated_absorpt_T_max   ?
_exptl_absorpt_correction_type   ?
_exptl_absorpt_correction_T_min  ?
_exptl_absorpt_correction_T_max  ?
_exptl_absorpt_process_details   ?

_exptl_special_details           
;
 ?
;

_diffrn_ambient_temperature      293(2)
_diffrn_radiation_wavelength     0.71073
_diffrn_radiation_type           MoK\a
_diffrn_source                   'sealed tube'
_diffrn_measurement_device_type  'CCD area detector'
_diffrn_measurement_method       'phi and omega scans'
_diffrn_detector_area_resol_mean ?
_diffrn_reflns_number            11089
_diffrn_reflns_av_unetI/netI     0.0270
_diffrn_reflns_av_R_equivalents  0.0248
_diffrn_reflns_limit_h_min       -9
_diffrn_reflns_limit_h_max       9
_diffrn_reflns_limit_k_min       -17
_diffrn_reflns_limit_k_max       17
_diffrn_reflns_limit_l_min       -20
_diffrn_reflns_limit_l_max       20
_diffrn_reflns_theta_min         1.806
_diffrn_reflns_theta_max         24.997
_diffrn_reflns_theta_full        25.242
_diffrn_measured_fraction_theta_max 0.994
_diffrn_measured_fraction_theta_full 0.966
_diffrn_reflns_Laue_measured_fraction_max 0.994
_diffrn_reflns_Laue_measured_fraction_full 0.966
_diffrn_reflns_point_group_measured_fraction_max 0.994
_diffrn_reflns_point_group_measured_fraction_full 0.966
_reflns_number_total             3566
_reflns_number_gt                3039
_reflns_threshold_expression     'I > 2\s(I)'
_reflns_Friedel_coverage         0.000
_reflns_Friedel_fraction_max     .
_reflns_Friedel_fraction_full    .

_reflns_special_details          
;
 Reflections were merged by SHELXL according to the crystal
 class for the calculation of statistics and refinement.
 
 _reflns_Friedel_fraction is defined as the number of unique
 Friedel pairs measured divided by the number that would be
 possible theoretically, ignoring centric projections and
 systematic absences.
;

_computing_data_collection       'Bruker SMART'
_computing_cell_refinement       'Bruker SMART'
_computing_data_reduction        'Bruker SAINT'
_computing_structure_solution    'SHELXL-2014 (Sheldrick, 2014)'
_computing_structure_refinement  'SHELXL-2014 (Sheldrick, 2014)'
_computing_molecular_graphics    ?
_computing_publication_material  ?

_refine_special_details          
;
 ?
;
_refine_ls_structure_factor_coef Fsqd
_refine_ls_matrix_type           full
_refine_ls_weighting_scheme      calc
_refine_ls_weighting_details     
'w=1/[\s^2^(Fo^2^)+(0.0532P)^2^+0.4265P] where P=(Fo^2^+2Fc^2^)/3'
_atom_sites_solution_primary     ?
_atom_sites_solution_secondary   ?
_atom_sites_solution_hydrogens   mixed
_refine_ls_hydrogen_treatment    constr
_refine_ls_extinction_method     none
_refine_ls_extinction_coef       .
_refine_ls_number_reflns         3546
_refine_ls_number_parameters     310
_refine_ls_number_restraints     52
_refine_ls_R_factor_all          0.0402
_refine_ls_R_factor_gt           0.0331
_refine_ls_wR_factor_ref         0.0923
_refine_ls_wR_factor_gt          0.0885
_refine_ls_goodness_of_fit_ref   1.095
_refine_ls_restrained_S_all      1.090
_refine_ls_shift/su_max          0.001
_refine_ls_shift/su_mean         0.000

loop_
_atom_site_label
_atom_site_type_symbol
_atom_site_fract_x
_atom_site_fract_y
_atom_site_fract_z
_atom_site_U_iso_or_equiv
_atom_site_adp_type
_atom_site_occupancy
_atom_site_site_symmetry_order
_atom_site_calc_flag
_atom_site_refinement_flags_posn
_atom_site_refinement_flags_adp
_atom_site_refinement_flags_occupancy
_atom_site_disorder_assembly
_atom_site_disorder_group
Zn1 Zn 0.20846(3) 0.85028(2) 0.18120(2) 0.03401(12) Uani 1 1 d . . . . .
O1 O 0.3735(2) 0.83133(12) 0.27688(10) 0.0455(4) Uani 1 1 d . . . . .
C13 C 0.7369(3) 0.77340(16) 0.47246(13) 0.0342(5) Uani 1 1 d . . . . .
O3 O 0.8046(2) 0.71590(14) 0.60135(10) 0.0510(5) Uani 1 1 d . . . . .
N2 N -0.6044(3) 0.47361(13) 0.31370(11) 0.0354(4) Uani 1 1 d . . . . .
O4 O 0.5634(3) 0.67163(13) 0.53080(11) 0.0556(5) Uani 1 1 d . . . . .
N1 N 0.0102(3) 0.77349(13) 0.21109(11) 0.0361(5) Uani 1 1 d . . . . .
C18 C 0.6972(3) 0.71558(16) 0.53804(14) 0.0378(6) Uani 1 1 d . . . . .
C11 C 0.6477(3) 0.85096(14) 0.35081(14) 0.0322(5) Uani 1 1 d . . . . .
C2 C -0.2820(3) 0.72583(16) 0.19444(14) 0.0371(6) Uani 1 1 d . . . . .
H2 H -0.3927 0.7312 0.1672 0.045 Uiso 1 1 calc R U . . .
C6 C -0.3790(3) 0.60517(15) 0.27843(14) 0.0340(5) Uani 1 1 d . . . . .
C3 C -0.2464(3) 0.66565(15) 0.25589(14) 0.0345(5) Uani 1 1 d . . . . .
C17 C 0.5137(3) 0.87407(17) 0.28198(14) 0.0383(6) Uani 1 1 d . . . . .
O2 O 0.5425(3) 0.93040(15) 0.23425(12) 0.0656(6) Uani 1 1 d . . . . .
C1 C -0.1515(3) 0.77776(16) 0.17406(15) 0.0394(6) Uani 1 1 d . . . . .
H1 H -0.1774 0.8176 0.1326 0.047 Uiso 1 1 calc R U . . .
C12 C 0.6124(3) 0.79183(15) 0.40860(13) 0.0322(5) Uani 1 1 d . . . . .
H12 H 0.5056 0.7649 0.4042 0.039 Uiso 1 1 calc R U . . .
C7 C -0.5243(3) 0.58255(17) 0.22582(15) 0.0413(6) Uani 1 1 d . . . . .
H7 H -0.5492 0.6119 0.1779 0.050 Uiso 1 1 calc R U . . .
C4 C -0.0785(4) 0.66198(17) 0.29501(17) 0.0474(7) Uani 1 1 d . . . . .
H4 H -0.0491 0.6230 0.3369 0.057 Uiso 1 1 calc R U . . .
C9 C -0.4727(3) 0.50040(16) 0.36676(15) 0.0417(6) Uani 1 1 d . . . . .
H9 H -0.4572 0.4742 0.4163 0.050 Uiso 1 1 calc R U . . .
C14 C 0.8991(3) 0.81092(18) 0.47745(15) 0.0451(6) Uani 1 1 d . . . . .
H14 H 0.9829 0.7981 0.5202 0.054 Uiso 1 1 calc R U . . .
C5 C 0.0431(3) 0.71628(17) 0.27139(16) 0.0466(6) Uani 1 1 d . . . . .
H5 H 0.1542 0.7133 0.2986 0.056 Uiso 1 1 calc R U . . .
C8 C -0.6315(3) 0.51651(17) 0.24473(15) 0.0420(6) Uani 1 1 d . . . . .
H8 H -0.7264 0.5012 0.2082 0.050 Uiso 1 1 calc R U . . .
C15 C 0.9354(4) 0.8673(2) 0.41880(18) 0.0519(7) Uani 1 1 d . . . . .
C10 C -0.3590(3) 0.56469(17) 0.35192(15) 0.0425(6) Uani 1 1 d . . . . .
H10 H -0.2692 0.5811 0.3908 0.051 Uiso 1 1 calc R U . . .
C16 C 0.8086(3) 0.88853(18) 0.35659(16) 0.0447(6) Uani 1 1 d . . . . .
H16 H 0.8318 0.9284 0.3184 0.054 Uiso 1 1 calc R U . . .
C19 C 1.2126(11) 0.9053(7) 0.4968(5) 0.060(2) Uani 0.5 1 d D U P A 1
H19A H 1.2476 0.8435 0.4975 0.072 Uiso 0.5 1 calc R U P A 1
H19B H 1.1705 0.9184 0.5455 0.072 Uiso 0.5 1 calc R U P A 1
C20 C 1.3594(8) 0.9646(5) 0.4876(5) 0.0705(19) Uani 0.5 1 d D U P A 1
H20A H 1.3989 0.9513 0.4390 0.106 Uiso 0.5 1 calc R U P A 1
H20B H 1.4506 0.9553 0.5306 0.106 Uiso 0.5 1 calc R U P A 1
H20C H 1.3230 1.0255 0.4872 0.106 Uiso 0.5 1 calc R U P A 1
C20' C 1.2390(14) 0.9335(6) 0.5347(6) 0.083(3) Uani 0.5 1 d D U P A 2
H20D H 1.2534 0.9939 0.5192 0.124 Uiso 0.5 1 calc R U P A 2
H20E H 1.3319 0.9171 0.5750 0.124 Uiso 0.5 1 calc R U P A 2
H20F H 1.1329 0.9279 0.5547 0.124 Uiso 0.5 1 calc R U P A 2
O5 O 1.0813(15) 0.9225(7) 0.4298(6) 0.059(2) Uani 0.5 1 d D U P A 1
C19' C 1.2370(10) 0.8755(6) 0.4672(5) 0.054(2) Uani 0.5 1 d D U P A 2
H19C H 1.3423 0.8828 0.4458 0.065 Uiso 0.5 1 calc R U P A 2
H19D H 1.2301 0.8141 0.4836 0.065 Uiso 0.5 1 calc R U P A 2
O5' O 1.0941(14) 0.8956(7) 0.4078(6) 0.057(2) Uani 0.5 1 d D U P A 2
O2W O 0.2619(12) 1.1423(7) 0.0502(6) 0.120(3) Uani 0.5 1 d G . P B 1
H2WA H 0.3181 1.1022 0.0305 0.180 Uiso 0.5 1 d G U P B 1
H2WB H 0.1624 1.1462 0.0234 0.180 Uiso 0.5 1 d G U P B 1
O1W O 0.0410(5) 0.4723(2) 0.4209(2) 0.1419(14) Uani 1 1 d . . . . .
H1WA H -0.0314 0.4415 0.4462 0.213 Uiso 1 1 d R U . . .
H1WB H 0.0626 0.4515 0.3777 0.213 Uiso 1 1 d R U . . .
O2W' O 0.3004(13) 1.1247(7) 0.0157(5) 0.101(3) Uiso 0.5 1 d G . P C 2
H2WC H 0.3080 1.0773 0.0429 0.152 Uiso 0.5 1 d G U P C 2
H2WD H 0.2318 1.1717 0.0317 0.152 Uiso 0.5 1 d G U P C 2

loop_
_atom_site_aniso_label
_atom_site_aniso_U_11
_atom_site_aniso_U_22
_atom_site_aniso_U_33
_atom_site_aniso_U_23
_atom_site_aniso_U_13
_atom_site_aniso_U_12
Zn1 0.03178(18) 0.03641(18) 0.03277(18) -0.00178(11) 0.00180(12) 0.00297(11)
O1 0.0379(10) 0.0585(11) 0.0370(10) 0.0018(8) -0.0035(8) -0.0028(9)
C13 0.0333(13) 0.0386(13) 0.0306(12) 0.0008(10) 0.0045(10) 0.0018(10)
O3 0.0407(11) 0.0759(13) 0.0346(10) 0.0164(9) 0.0000(8) -0.0035(9)
N2 0.0360(11) 0.0336(10) 0.0371(11) -0.0008(9) 0.0069(9) -0.0016(9)
O4 0.0603(13) 0.0615(12) 0.0439(11) 0.0123(9) 0.0050(10) -0.0204(10)
N1 0.0342(11) 0.0372(11) 0.0359(11) 0.0023(9) 0.0026(9) -0.0017(9)
C18 0.0391(14) 0.0420(13) 0.0333(13) 0.0033(11) 0.0088(11) 0.0032(12)
C11 0.0330(13) 0.0345(12) 0.0294(12) -0.0013(10) 0.0058(10) 0.0019(10)
C2 0.0344(13) 0.0396(13) 0.0365(13) 0.0015(10) 0.0031(11) -0.0010(10)
C6 0.0373(13) 0.0295(12) 0.0349(12) -0.0021(10) 0.0047(10) 0.0014(10)
C3 0.0364(13) 0.0316(12) 0.0355(13) -0.0023(10) 0.0055(10) -0.0007(10)
C17 0.0427(15) 0.0409(13) 0.0309(13) 0.0003(11) 0.0043(11) 0.0083(11)
O2 0.0633(14) 0.0718(14) 0.0581(13) 0.0345(11) -0.0012(10) 0.0005(11)
C1 0.0385(14) 0.0413(13) 0.0366(13) 0.0068(11) 0.0002(11) -0.0018(11)
C12 0.0302(12) 0.0355(12) 0.0310(12) -0.0028(10) 0.0053(10) -0.0026(10)
C7 0.0396(14) 0.0451(14) 0.0377(13) 0.0085(11) 0.0013(11) -0.0036(11)
C4 0.0385(15) 0.0492(15) 0.0508(16) 0.0197(12) -0.0040(12) -0.0023(12)
C9 0.0508(16) 0.0406(13) 0.0320(13) 0.0039(11) 0.0016(11) -0.0068(12)
C14 0.0341(14) 0.0583(16) 0.0403(14) 0.0114(13) -0.0020(11) -0.0023(12)
C5 0.0332(14) 0.0490(15) 0.0541(16) 0.0103(13) -0.0035(12) 0.0002(12)
C8 0.0360(14) 0.0474(14) 0.0399(14) 0.0022(12) -0.0024(11) -0.0058(12)
C15 0.0355(15) 0.0643(18) 0.0542(17) 0.0150(14) 0.0016(13) -0.0079(13)
C10 0.0447(15) 0.0433(14) 0.0362(13) 0.0002(11) -0.0034(11) -0.0073(12)
C16 0.0431(15) 0.0483(15) 0.0433(15) 0.0119(12) 0.0092(12) -0.0053(12)
C19 0.045(4) 0.080(7) 0.053(6) -0.014(4) 0.003(4) -0.014(4)
C20 0.040(3) 0.078(4) 0.094(5) -0.021(4) 0.012(3) -0.017(3)
C20' 0.096(7) 0.082(6) 0.076(6) -0.016(5) 0.032(6) -0.027(5)
O5 0.039(4) 0.078(6) 0.057(5) 0.013(4) 0.000(3) -0.026(4)
C19' 0.032(4) 0.067(5) 0.063(5) -0.004(4) 0.008(3) -0.010(3)
O5' 0.031(3) 0.080(6) 0.061(5) 0.013(4) 0.005(3) -0.014(3)
O2W 0.083(5) 0.120(8) 0.138(8) -0.008(6) -0.039(5) 0.007(4)
O1W 0.174(4) 0.131(3) 0.108(2) -0.024(2) -0.019(2) 0.039(3)

_geom_special_details            
;
 All esds (except the esd in the dihedral angle between two l.s. planes)
 are estimated using the full covariance matrix.  The cell esds are taken
 into account individually in the estimation of esds in distances, angles
 and torsion angles; correlations between esds in cell parameters are only
 used when they are defined by crystal symmetry.  An approximate (isotropic)
 treatment of cell esds is used for estimating esds involving l.s. planes.
;

loop_
_geom_bond_atom_site_label_1
_geom_bond_atom_site_label_2
_geom_bond_distance
_geom_bond_site_symmetry_2
_geom_bond_publ_flag
Zn1 O3 1.9475(17) 4_575 ?
Zn1 O1 1.9554(18) . ?
Zn1 N2 2.0396(19) 2_455 ?
Zn1 N1 2.079(2) . ?
O1 C17 1.275(3) . ?
C13 C12 1.384(3) . ?
C13 C14 1.394(4) . ?
C13 C18 1.498(3) . ?
O3 C18 1.272(3) . ?
O3 Zn1 1.9475(17) 4_676 ?
N2 C9 1.336(3) . ?
N2 C8 1.339(3) . ?
N2 Zn1 2.0396(19) 2_445 ?
O4 C18 1.239(3) . ?
N1 C1 1.339(3) . ?
N1 C5 1.343(3) . ?
C11 C16 1.383(4) . ?
C11 C12 1.396(3) . ?
C11 C17 1.502(3) . ?
C2 C1 1.385(4) . ?
C2 C3 1.388(3) . ?
C2 H2 0.9300 . ?
C6 C7 1.390(3) . ?
C6 C10 1.391(3) . ?
C6 C3 1.487(3) . ?
C3 C4 1.393(4) . ?
C17 O2 1.227(3) . ?
C1 H1 0.9300 . ?
C12 H12 0.9300 . ?
C7 C8 1.380(3) . ?
C7 H7 0.9300 . ?
C4 C5 1.373(4) . ?
C4 H4 0.9300 . ?
C9 C10 1.373(4) . ?
C9 H9 0.9300 . ?
C14 C15 1.384(4) . ?
C14 H14 0.9300 . ?
C5 H5 0.9300 . ?
C8 H8 0.9300 . ?
C15 O5' 1.369(12) . ?
C15 C16 1.385(4) . ?
C15 O5 1.412(12) . ?
C10 H10 0.9300 . ?
C16 H16 0.9300 . ?
C19 O5 1.449(12) . ?
C19 C20 1.495(9) . ?
C19 H19A 0.9700 . ?
C19 H19B 0.9700 . ?
C20 H20A 0.9600 . ?
C20 H20B 0.9600 . ?
C20 H20C 0.9600 . ?
C20' C19' 1.452(9) . ?
C20' H20D 0.9600 . ?
C20' H20E 0.9600 . ?
C20' H20F 0.9600 . ?
C19' O5' 1.433(12) . ?
C19' H19C 0.9700 . ?
C19' H19D 0.9700 . ?
O2W H2WA 0.8506 . ?
O2W H2WB 0.8500 . ?
O1W H1WA 0.9008 . ?
O1W H1WB 0.8497 . ?
O2W' H2WC 0.8501 . ?
O2W' H2WD 0.9587 . ?

loop_
_geom_angle_atom_site_label_1
_geom_angle_atom_site_label_2
_geom_angle_atom_site_label_3
_geom_angle
_geom_angle_site_symmetry_1
_geom_angle_site_symmetry_3
_geom_angle_publ_flag
O3 Zn1 O1 103.66(8) 4_575 . ?
O3 Zn1 N2 134.60(8) 4_575 2_455 ?
O1 Zn1 N2 108.52(8) . 2_455 ?
O3 Zn1 N1 106.53(8) 4_575 . ?
O1 Zn1 N1 98.10(8) . . ?
N2 Zn1 N1 99.76(8) 2_455 . ?
C17 O1 Zn1 116.34(16) . . ?
C12 C13 C14 120.1(2) . . ?
C12 C13 C18 120.5(2) . . ?
C14 C13 C18 119.4(2) . . ?
C18 O3 Zn1 108.65(16) . 4_676 ?
C9 N2 C8 117.4(2) . . ?
C9 N2 Zn1 121.53(16) . 2_445 ?
C8 N2 Zn1 117.90(16) . 2_445 ?
C1 N1 C5 117.0(2) . . ?
C1 N1 Zn1 123.94(16) . . ?
C5 N1 Zn1 119.07(17) . . ?
O4 C18 O3 122.3(2) . . ?
O4 C18 C13 120.8(2) . . ?
O3 C18 C13 116.9(2) . . ?
C16 C11 C12 119.7(2) . . ?
C16 C11 C17 119.4(2) . . ?
C12 C11 C17 120.9(2) . . ?
C1 C2 C3 119.4(2) . . ?
C1 C2 H2 120.3 . . ?
C3 C2 H2 120.3 . . ?
C7 C6 C10 116.7(2) . . ?
C7 C6 C3 121.8(2) . . ?
C10 C6 C3 121.5(2) . . ?
C2 C3 C4 117.3(2) . . ?
C2 C3 C6 122.1(2) . . ?
C4 C3 C6 120.6(2) . . ?
O2 C17 O1 123.7(2) . . ?
O2 C17 C11 120.4(2) . . ?
O1 C17 C11 115.9(2) . . ?
N1 C1 C2 123.3(2) . . ?
N1 C1 H1 118.4 . . ?
C2 C1 H1 118.4 . . ?
C13 C12 C11 119.7(2) . . ?
C13 C12 H12 120.1 . . ?
C11 C12 H12 120.1 . . ?
C8 C7 C6 120.0(2) . . ?
C8 C7 H7 120.0 . . ?
C6 C7 H7 120.0 . . ?
C5 C4 C3 119.6(2) . . ?
C5 C4 H4 120.2 . . ?
C3 C4 H4 120.2 . . ?
N2 C9 C10 123.4(2) . . ?
N2 C9 H9 118.3 . . ?
C10 C9 H9 118.3 . . ?
C15 C14 C13 120.0(2) . . ?
C15 C14 H14 120.0 . . ?
C13 C14 H14 120.0 . . ?
N1 C5 C4 123.4(2) . . ?
N1 C5 H5 118.3 . . ?
C4 C5 H5 118.3 . . ?
N2 C8 C7 122.5(2) . . ?
N2 C8 H8 118.7 . . ?
C7 C8 H8 118.7 . . ?
O5' C15 C14 126.4(5) . . ?
O5' C15 C16 113.0(5) . . ?
C14 C15 C16 119.8(2) . . ?
C14 C15 O5 121.5(5) . . ?
C16 C15 O5 116.5(5) . . ?
C9 C10 C6 119.6(2) . . ?
C9 C10 H10 120.2 . . ?
C6 C10 H10 120.2 . . ?
C11 C16 C15 120.6(2) . . ?
C11 C16 H16 119.7 . . ?
C15 C16 H16 119.7 . . ?
O5 C19 C20 106.3(8) . . ?
O5 C19 H19A 110.5 . . ?
C20 C19 H19A 110.5 . . ?
O5 C19 H19B 110.5 . . ?
C20 C19 H19B 110.5 . . ?
H19A C19 H19B 108.7 . . ?
C19 C20 H20A 109.5 . . ?
C19 C20 H20B 109.5 . . ?
H20A C20 H20B 109.5 . . ?
C19 C20 H20C 109.5 . . ?
H20A C20 H20C 109.5 . . ?
H20B C20 H20C 109.5 . . ?
C19' C20' H20D 109.5 . . ?
C19' C20' H20E 109.5 . . ?
H20D C20' H20E 109.5 . . ?
C19' C20' H20F 109.5 . . ?
H20D C20' H20F 109.5 . . ?
H20E C20' H20F 109.5 . . ?
C15 O5 C19 118.1(9) . . ?
O5' C19' C20' 110.5(8) . . ?
O5' C19' H19C 109.5 . . ?
C20' C19' H19C 109.5 . . ?
O5' C19' H19D 109.5 . . ?
C20' C19' H19D 109.5 . . ?
H19C C19' H19D 108.1 . . ?
C15 O5' C19' 118.4(9) . . ?
H2WA O2W H2WB 109.5 . . ?
H1WA O1W H1WB 117.6 . . ?
H2WC O2W' H2WD 117.2 . . ?

_refine_diff_density_max         0.655
_refine_diff_density_min         -0.486
_refine_diff_density_rms         0.053

_shelxl_version_number           2014-3

_shelx_res_file                  
;
TITL a in P21/n #14
REM reset to P21/n #14
CELL 0.71073 7.9207 15.0598 17.216 90 99.077 90
ZERR 4 0.0007 0.0013 0.0014 0 0.001 0
LATT 1
SYMM 0.5-X,0.5+Y,0.5-Z
SFAC C H N O Zn
UNIT 80 80 8 28 4
DFIX 1.42 O5 C19 O5' C19'
DFIX 1.45 C19 C20 C19' C20'
SIMU C19 C19'
SIMU C20 C20'
ISOR 0.02 0.04 C19
ISOR 0.02 0.04 C20
ISOR 0.02 0.04 O5
ISOR 0.02 0.04 O5'
ISOR 0.02 0.04 C19'
ISOR 0.02 0.04 C20'

L.S. 100
PLAN  10
TEMP 20
BOND $h
htab
fmap 2
acta
OMIT 0 50
OMIT -1 15 3
OMIT -5 9 14
OMIT -1 5 15
OMIT -7 7 15
OMIT -2 1 5
OMIT -3 2 5
OMIT -2 4 4
OMIT -5 7 6
OMIT -2 0 4
OMIT -5 7 8
OMIT -3 6 5
OMIT 2 7 4
OMIT 1 2 1
OMIT 1 6 6
OMIT -1 6 4
OMIT 2 7 6

WGHT    0.053200    0.426500
FVAR       0.39462
ZN1   5    0.208460    0.850284    0.181200    11.00000    0.03178    0.03641 =
         0.03277   -0.00178    0.00180    0.00297
O1    4    0.373462    0.831331    0.276875    11.00000    0.03790    0.05846 =
         0.03696    0.00177   -0.00355   -0.00279
C13   1    0.736905    0.773399    0.472461    11.00000    0.03333    0.03864 =
         0.03059    0.00077    0.00451    0.00183
O3    4    0.804572    0.715904    0.601354    11.00000    0.04066    0.07595 =
         0.03458    0.01643    0.00003   -0.00354
N2    3   -0.604358    0.473611    0.313700    11.00000    0.03602    0.03361 =
         0.03709   -0.00079    0.00692   -0.00160
O4    4    0.563357    0.671633    0.530805    11.00000    0.06031    0.06151 =
         0.04386    0.01225    0.00500   -0.02042
N1    3    0.010167    0.773486    0.211086    11.00000    0.03425    0.03715 =
         0.03587    0.00230    0.00258   -0.00167
C18   1    0.697190    0.715577    0.538037    11.00000    0.03913    0.04202 =
         0.03328    0.00330    0.00885    0.00319
C11   1    0.647729    0.850959    0.350812    11.00000    0.03302    0.03445 =
         0.02935   -0.00127    0.00576    0.00186
C2    1   -0.282038    0.725826    0.194436    11.00000    0.03439    0.03957 =
         0.03652    0.00150    0.00314   -0.00099
AFIX  43
H2    2   -0.392655    0.731239    0.167169    11.00000   -1.20000
AFIX   0
C6    1   -0.378957    0.605167    0.278427    11.00000    0.03731    0.02955 =
         0.03494   -0.00210    0.00469    0.00136
C3    1   -0.246379    0.665650    0.255889    11.00000    0.03642    0.03160 =
         0.03547   -0.00232    0.00554   -0.00068
C17   1    0.513690    0.874069    0.281980    11.00000    0.04273    0.04088 =
         0.03094    0.00028    0.00432    0.00831
O2    4    0.542486    0.930395    0.234253    11.00000    0.06334    0.07176 =
         0.05812    0.03453   -0.00117    0.00052
C1    1   -0.151451    0.777760    0.174058    11.00000    0.03852    0.04128 =
         0.03659    0.00676    0.00018   -0.00183
AFIX  43
H1    2   -0.177359    0.817570    0.132595    11.00000   -1.20000
AFIX   0
C12   1    0.612400    0.791831    0.408602    11.00000    0.03021    0.03555 =
         0.03098   -0.00281    0.00533   -0.00256
AFIX  43
H12   2    0.505629    0.764929    0.404213    11.00000   -1.20000
AFIX   0
C7    1   -0.524260    0.582553    0.225823    11.00000    0.03959    0.04508 =
         0.03769    0.00851    0.00127   -0.00357
AFIX  43
H7    2   -0.549194    0.611935    0.177870    11.00000   -1.20000
AFIX   0
C4    1   -0.078548    0.661978    0.295007    11.00000    0.03852    0.04921 =
         0.05082    0.01965   -0.00401   -0.00227
AFIX  43
H4    2   -0.049089    0.623002    0.336850    11.00000   -1.20000
AFIX   0
C9    1   -0.472716    0.500397    0.366758    11.00000    0.05084    0.04058 =
         0.03198    0.00391    0.00156   -0.00676
AFIX  43
H9    2   -0.457241    0.474169    0.416279    11.00000   -1.20000
AFIX   0
C14   1    0.899090    0.810919    0.477449    11.00000    0.03414    0.05828 =
         0.04026    0.01139   -0.00204   -0.00225
AFIX  43
H14   2    0.982895    0.798054    0.520163    11.00000   -1.20000
AFIX   0
C5    1    0.043122    0.716280    0.271387    11.00000    0.03321    0.04899 =
         0.05408    0.01027   -0.00354    0.00020
AFIX  43
H5    2    0.154156    0.713264    0.298590    11.00000   -1.20000
AFIX   0
C8    1   -0.631549    0.516505    0.244734    11.00000    0.03603    0.04740 =
         0.03986    0.00217   -0.00236   -0.00582
AFIX  43
H8    2   -0.726407    0.501200    0.208156    11.00000   -1.20000
AFIX   0
C15   1    0.935374    0.867338    0.418801    11.00000    0.03550    0.06427 =
         0.05418    0.01503    0.00157   -0.00790
C10   1   -0.359040    0.564691    0.351923    11.00000    0.04469    0.04332 =
         0.03620    0.00022   -0.00342   -0.00730
AFIX  43
H10   2   -0.269228    0.581078    0.390810    11.00000   -1.20000
AFIX   0
C16   1    0.808593    0.888530    0.356586    11.00000    0.04307    0.04830 =
         0.04335    0.01195    0.00917   -0.00531
AFIX  43
H16   2    0.831809    0.928364    0.318362    11.00000   -1.20000
AFIX   0
PART 1
C19   1    1.212638    0.905288    0.496804    10.50000    0.04463    0.08032 =
         0.05272   -0.01427    0.00301   -0.01415
AFIX  23
H19A  2    1.247590    0.843523    0.497539    10.50000   -1.20000
H19B  2    1.170533    0.918376    0.545492    10.50000   -1.20000
AFIX   0
C20   1    1.359397    0.964646    0.487554    10.50000    0.04021    0.07781 =
         0.09400   -0.02053    0.01224   -0.01683
AFIX 137
H20A  2    1.398934    0.951253    0.438951    10.50000   -1.50000
H20B  2    1.450558    0.955345    0.530612    10.50000   -1.50000
H20C  2    1.322957    1.025463    0.487160    10.50000   -1.50000
AFIX   0
PART 0
PART 2
C20'  1    1.238981    0.933502    0.534724    10.50000    0.09572    0.08206 =
         0.07620   -0.01590    0.03155   -0.02705
AFIX 137
H20D  2    1.253447    0.993890    0.519168    10.50000   -1.50000
H20E  2    1.331868    0.917113    0.574978    10.50000   -1.50000
H20F  2    1.132928    0.927854    0.554658    10.50000   -1.50000
AFIX   0
PART 0
PART 1
O5    4    1.081344    0.922532    0.429831    10.50000    0.03935    0.07846 =
         0.05674    0.01330    0.00032   -0.02556
PART 0
PART 2
C19'  1    1.237016    0.875478    0.467199    10.50000    0.03195    0.06711 =
         0.06317   -0.00355    0.00778   -0.01022
AFIX  23
H19C  2    1.342317    0.882816    0.445779    10.50000   -1.20000
H19D  2    1.230062    0.814129    0.483566    10.50000   -1.20000
AFIX   0
O5'   4    1.094126    0.895645    0.407829    10.50000    0.03063    0.07968 =
         0.06087    0.01307    0.00492   -0.01417

PART 0
PART 1
AFIX   6
O2W   4    0.261921    1.142252    0.050160    10.50000    0.08262    0.11998 =
         0.13818   -0.00796   -0.03917    0.00699
H2WA  2    0.318068    1.102223    0.030484    10.50000   -1.50000
H2WB  2    0.162372    1.146223    0.023438    10.50000   -1.50000
AFIX   0

PART 0
O1W   4    0.040972    0.472342    0.420925    11.00000    0.17413    0.13060 =
         0.10753   -0.02408   -0.01899    0.03883
AFIX   3
H1WA  2   -0.031368    0.441482    0.446155    11.00000   -1.50000
H1WB  2    0.062552    0.451532    0.377675    11.00000   -1.50000
AFIX   6

PART 2
O2W'  4    0.300414    1.124707    0.015749    10.50000    0.10140
H2WC  2    0.308028    1.077320    0.042906    10.50000   -1.50000
H2WD  2    0.231806    1.171724    0.031693    10.50000   -1.50000
AFIX   0
HKLF 4

REM  a in P21/n #14
REM R1 =  0.0331 for    3039 Fo > 4sig(Fo)  and  0.0402 for all    3546 data
REM    310 parameters refined using     52 restraints

END

WGHT      0.0538      0.4107

REM Instructions for potential hydrogen bonds
EQIV $1 x-3/2, -y+3/2, z-1/2
HTAB C2 O3_$1
EQIV $2 -x, -y+1, -z+1
HTAB C9 O4_$2
HTAB C5 O1
EQIV $3 -x+1/2, y+1/2, -z+1/2
HTAB O2W O1W_$3
HTAB O2W O4_$3
EQIV $4 x-1/2, -y+3/2, z+1/2
HTAB O1W O2W'_$4
EQIV $5 -x+1/2, y-1/2, -z+1/2
HTAB O1W O2_$5
HTAB O2W' O1W_$3
HTAB O2W' O4_$3

REM Highest difference peak  0.655,  deepest hole -0.486,  1-sigma level  0.053
Q1    1  -0.0643  0.4146  0.4387  11.00000  0.05    0.66
Q2    1   0.2375  0.8805  0.1452  11.00000  0.05    0.28
Q3    1   0.0832  0.8038  0.1977  11.00000  0.05    0.25
Q4    1   0.1037  0.4518  0.3930  11.00000  0.05    0.25
Q5    1  -0.2246  0.7555  0.1879  11.00000  0.05    0.22
Q6    1   0.8512  0.7208  0.6103  11.00000  0.05    0.21
Q7    1   0.6063  0.8328  0.3836  11.00000  0.05    0.20
Q8    1  -0.3041  0.6454  0.2676  11.00000  0.05    0.20
Q9    1   0.5722  0.9693  0.2775  11.00000  0.05    0.18
Q10   1   0.8889  0.9000  0.4240  11.00000  0.05    0.18
;
_shelx_res_checksum              67489
####################################################################### 
# 
# This file contains crystal structure data downloaded from the 
# Cambridge Structural Database (CSD) hosted by the Cambridge 
# Crystallographic Data Centre (CCDC).
# 
# Full information about CCDC data access policies and citation 
# guidelines are available at http://www.ccdc.cam.ac.uk/access/V1 
# 
# Audit and citation data items may have been added by the CCDC. 
# Please retain this information to preserve the provenance of 
# this file and to allow appropriate attribution of the data. 
# 
#######################################################################

data_2
_database_code_depnum_ccdc_archive 'CCDC 1557107'
_audit_update_record             
;
2018-02-08 deposited with the CCDC.
2018-02-09 downloaded from the CCDC.
;

_audit_creation_method           SHELXL-2014
_chemical_name_systematic        
;
 ?
;
_chemical_name_common            ?
_chemical_melting_point          ?
_chemical_formula_moiety         'C21 H18 N2 O5 Zn, 2(H2 O)'
_chemical_formula_sum            'C21 H22 N2 O7 Zn'
_chemical_formula_weight         479.77

loop_
_atom_type_symbol
_atom_type_description
_atom_type_scat_dispersion_real
_atom_type_scat_dispersion_imag
_atom_type_scat_source
C C 0.0033 0.0016 'International Tables Vol C Tables 4.2.6.8 and 6.1.1.4'
H H 0.0000 0.0000 'International Tables Vol C Tables 4.2.6.8 and 6.1.1.4'
N N 0.0061 0.0033 'International Tables Vol C Tables 4.2.6.8 and 6.1.1.4'
O O 0.0106 0.0060 'International Tables Vol C Tables 4.2.6.8 and 6.1.1.4'
Zn Zn 0.2839 1.4301 'International Tables Vol C Tables 4.2.6.8 and 6.1.1.4'

_space_group_crystal_system      monoclinic
_space_group_IT_number           14
_space_group_name_H-M_alt        'P 21/n'
_space_group_name_Hall           '-P 2yn'

_shelx_space_group_comment       
;
The symmetry employed for this shelxl refinement is uniquely defined
by the following loop, which should always be used as a source of
symmetry information in preference to the above space-group names.
They are only intended as comments.
;

loop_
_space_group_symop_operation_xyz
'x, y, z'
'-x+1/2, y+1/2, -z+1/2'
'-x, -y, -z'
'x-1/2, -y-1/2, z-1/2'

_cell_length_a                   7.9431(7)
_cell_length_b                   15.5159(14)
_cell_length_c                   17.2037(16)
_cell_angle_alpha                90
_cell_angle_beta                 99.5690(10)
_cell_angle_gamma                90
_cell_volume                     2090.8(3)
_cell_formula_units_Z            4
_cell_measurement_temperature    293(2)
_cell_measurement_reflns_used    4207
_cell_measurement_theta_min      2.40
_cell_measurement_theta_max      25.62

_exptl_crystal_description       block
_exptl_crystal_colour            pink
_exptl_crystal_density_meas      ?
_exptl_crystal_density_method    ?
_exptl_crystal_density_diffrn    1.524
_exptl_crystal_F_000             992
_exptl_transmission_factor_min   ?
_exptl_transmission_factor_max   ?
_exptl_crystal_size_max          0.40
_exptl_crystal_size_mid          0.30
_exptl_crystal_size_min          0.22
_exptl_absorpt_coefficient_mu    1.221
_shelx_estimated_absorpt_T_min   ?
_shelx_estimated_absorpt_T_max   ?
_exptl_absorpt_correction_type   ?
_exptl_absorpt_correction_T_min  ?
_exptl_absorpt_correction_T_max  ?
_exptl_absorpt_process_details   ?

_exptl_special_details           
;
 ?
;

_diffrn_ambient_temperature      293(2)
_diffrn_radiation_wavelength     0.71073
_diffrn_radiation_type           MoK\a
_diffrn_source                   'sealed tube'
_diffrn_measurement_device_type  'CCD area detector'
_diffrn_measurement_method       'phi and omega scans'
_diffrn_detector_area_resol_mean ?
_diffrn_reflns_number            11500
_diffrn_reflns_av_unetI/netI     0.0297
_diffrn_reflns_av_R_equivalents  0.0266
_diffrn_reflns_limit_h_min       -9
_diffrn_reflns_limit_h_max       7
_diffrn_reflns_limit_k_min       -18
_diffrn_reflns_limit_k_max       18
_diffrn_reflns_limit_l_min       -19
_diffrn_reflns_limit_l_max       20
_diffrn_reflns_theta_min         1.779
_diffrn_reflns_theta_max         25.006
_diffrn_reflns_theta_full        25.242
_diffrn_measured_fraction_theta_max 0.999
_diffrn_measured_fraction_theta_full 0.970
_diffrn_reflns_Laue_measured_fraction_max 0.999
_diffrn_reflns_Laue_measured_fraction_full 0.970
_diffrn_reflns_point_group_measured_fraction_max 0.999
_diffrn_reflns_point_group_measured_fraction_full 0.970
_reflns_number_total             3685
_reflns_number_gt                2965
_reflns_threshold_expression     'I > 2\s(I)'
_reflns_Friedel_coverage         0.000
_reflns_Friedel_fraction_max     .
_reflns_Friedel_fraction_full    .

_reflns_special_details          
;
 Reflections were merged by SHELXL according to the crystal
 class for the calculation of statistics and refinement.
 
 _reflns_Friedel_fraction is defined as the number of unique
 Friedel pairs measured divided by the number that would be
 possible theoretically, ignoring centric projections and
 systematic absences.
;

_computing_data_collection       'Bruker SMART'
_computing_cell_refinement       'Bruker SMART'
_computing_data_reduction        'Bruker SAINT'
_computing_structure_solution    'SHELXL-2014 (Sheldrick, 2014)'
_computing_structure_refinement  'SHELXL-2014 (Sheldrick, 2014)'
_computing_molecular_graphics    ?
_computing_publication_material  ?

_refine_special_details          
;
 ?
;
_refine_ls_structure_factor_coef Fsqd
_refine_ls_matrix_type           full
_refine_ls_weighting_scheme      calc
_refine_ls_weighting_details     
'w=1/[\s^2^(Fo^2^)+(0.0424P)^2^+1.3119P] where P=(Fo^2^+2Fc^2^)/3'
_atom_sites_solution_primary     ?
_atom_sites_solution_secondary   ?
_atom_sites_solution_hydrogens   mixed
_refine_ls_hydrogen_treatment    constr
_refine_ls_extinction_method     none
_refine_ls_extinction_coef       .
_refine_ls_number_reflns         3683
_refine_ls_number_parameters     321
_refine_ls_number_restraints     74
_refine_ls_R_factor_all          0.0460
_refine_ls_R_factor_gt           0.0339
_refine_ls_wR_factor_ref         0.0891
_refine_ls_wR_factor_gt          0.0821
_refine_ls_goodness_of_fit_ref   1.026
_refine_ls_restrained_S_all      1.023
_refine_ls_shift/su_max          0.001
_refine_ls_shift/su_mean         0.000

loop_
_atom_site_label
_atom_site_type_symbol
_atom_site_fract_x
_atom_site_fract_y
_atom_site_fract_z
_atom_site_U_iso_or_equiv
_atom_site_adp_type
_atom_site_occupancy
_atom_site_site_symmetry_order
_atom_site_calc_flag
_atom_site_refinement_flags_posn
_atom_site_refinement_flags_adp
_atom_site_refinement_flags_occupancy
_atom_site_disorder_assembly
_atom_site_disorder_group
Zn1 Zn -1.80554(4) 0.85257(2) 0.18656(2) 0.03736(12) Uani 1 1 d . . . . .
O3 O -2.1403(3) 0.66705(13) -0.21768(11) 0.0500(5) Uani 1 1 d . . . . .
N1 N -2.0034(3) 0.78036(14) 0.21853(12) 0.0389(5) Uani 1 1 d . . . . .
N2 N -2.5957(3) 0.47294(14) 0.31027(12) 0.0379(5) Uani 1 1 d . . . . .
O2 O -1.9549(3) 0.82987(15) 0.03367(12) 0.0605(6) Uani 1 1 d . . . . .
C13 C -1.8653(3) 0.65208(16) -0.14286(14) 0.0338(6) Uani 1 1 d . . . . .
C12 C -1.9017(3) 0.71074(16) -0.08679(14) 0.0344(6) Uani 1 1 d . . . . .
H12 H -2.0087 0.7365 -0.0926 0.041 Uiso 1 1 calc R U . . .
O1 O -1.7133(3) 0.78868(15) 0.10627(11) 0.0560(6) Uani 1 1 d . . . . .
C4 C -2.2936(3) 0.73242(17) 0.20128(14) 0.0366(6) Uani 1 1 d . . . . .
H4 H -2.4050 0.7380 0.1746 0.044 Uiso 1 1 calc R U . . .
C6 C -2.3823(3) 0.60804(17) 0.28001(15) 0.0372(6) Uani 1 1 d . . . . .
C11 C -1.7788(3) 0.73083(17) -0.02232(14) 0.0367(6) Uani 1 1 d . . . . .
C18 C -1.9980(4) 0.62738(18) -0.21199(15) 0.0395(6) Uani 1 1 d . . . . .
O4 O -1.9665(3) 0.57237(15) -0.25895(13) 0.0625(6) Uani 1 1 d . . . . .
C17 C -1.8213(4) 0.78828(18) 0.04203(16) 0.0432(7) Uani 1 1 d . . . . .
C14 C -1.7041(3) 0.61619(18) -0.13519(16) 0.0414(6) Uani 1 1 d . . . . .
H14 H -1.6793 0.5769 -0.1725 0.050 Uiso 1 1 calc R U . . .
C15 C -1.5794(3) 0.63840(19) -0.07228(18) 0.0480(7) Uani 1 1 d D . . . .
C10 C -2.5202(4) 0.58196(19) 0.22435(17) 0.0474(7) Uani 1 1 d . . . . .
H10 H -2.5437 0.6097 0.1759 0.057 Uiso 1 1 calc R U . . .
C16 C -1.6157(3) 0.69521(19) -0.01554(16) 0.0450(7) Uani 1 1 d . . . . .
H16 H -1.5320 0.7096 0.0269 0.054 Uiso 1 1 calc R U . . .
C8 C -2.4709(4) 0.50215(18) 0.36592(16) 0.0444(7) Uani 1 1 d . . . . .
H8 H -2.4564 0.4767 0.4155 0.053 Uiso 1 1 calc R U . . .
C9 C -2.6216(4) 0.5152(2) 0.24109(17) 0.0485(7) Uani 1 1 d . . . . .
H9 H -2.7124 0.4983 0.2028 0.058 Uiso 1 1 calc R U . . .
C1 C -1.9666(4) 0.72211(19) 0.27686(17) 0.0469(7) Uani 1 1 d . . . . .
H1 H -1.8549 0.7188 0.3035 0.056 Uiso 1 1 calc R U . . .
C7 C -2.3629(4) 0.56808(18) 0.35327(16) 0.0452(7) Uani 1 1 d . . . . .
H7 H -2.2772 0.5859 0.3936 0.054 Uiso 1 1 calc R U . . .
C2 C -2.0856(4) 0.66746(18) 0.29882(17) 0.0479(7) Uani 1 1 d . . . . .
H2 H -2.0537 0.6281 0.3394 0.058 Uiso 1 1 calc R U . . .
C3 C -2.2545(3) 0.67071(16) 0.26047(15) 0.0370(6) Uani 1 1 d . . . . .
C5 C -2.1672(3) 0.78497(17) 0.18243(15) 0.0396(6) Uani 1 1 d . . . . .
H5 H -2.1961 0.8257 0.1428 0.047 Uiso 1 1 calc R U . . .
C20 C -1.1507(7) 0.5609(4) 0.0097(4) 0.0474(14) Uani 0.5 1 d D U P A 2
H20A H -1.1023 0.5748 -0.0369 0.057 Uiso 0.5 1 calc R U P A 2
H20B H -1.1829 0.5005 0.0069 0.057 Uiso 0.5 1 calc R U P A 2
C19 C -1.3069(8) 0.6156(5) 0.0117(4) 0.0478(16) Uani 0.5 1 d D U P A 2
H19A H -1.3558 0.6031 0.0585 0.057 Uiso 0.5 1 calc R U P A 2
H19B H -1.2778 0.6764 0.0119 0.057 Uiso 0.5 1 calc R U P A 2
C20' C -1.2476(12) 0.5705(5) 0.0410(4) 0.071(2) Uani 0.5 1 d D U P B 1
H20C H -1.2535 0.5104 0.0253 0.085 Uiso 0.5 1 calc R U P B 1
H20D H -1.3382 0.5813 0.0712 0.085 Uiso 0.5 1 calc R U P B 1
C19' C -1.2729(9) 0.6265(5) -0.0310(5) 0.0587(19) Uani 0.5 1 d D U P B 1
H19C H -1.2809 0.6862 -0.0153 0.070 Uiso 0.5 1 calc R U P B 1
H19D H -1.1746 0.6211 -0.0574 0.070 Uiso 0.5 1 calc R U P B 1
C21 C -1.0170(13) 0.5764(12) 0.0834(8) 0.063(3) Uani 0.5 1 d D U P A 2
H21A H -0.9197 0.5402 0.0817 0.094 Uiso 0.5 1 calc R U P A 2
H21B H -1.0653 0.5630 0.1296 0.094 Uiso 0.5 1 calc R U P A 2
H21C H -0.9822 0.6357 0.0852 0.094 Uiso 0.5 1 calc R U P A 2
C21' C -1.0733(12) 0.5885(12) 0.0930(8) 0.065(3) Uani 0.5 1 d D U P B 1
H21D H -0.9833 0.5694 0.0662 0.097 Uiso 0.5 1 calc R U P B 1
H21E H -1.0666 0.5581 0.1420 0.097 Uiso 0.5 1 calc R U P B 1
H21F H -1.0615 0.6492 0.1031 0.097 Uiso 0.5 1 calc R U P B 1
O5' O -1.4234(9) 0.6037(8) -0.0845(5) 0.059(3) Uani 0.5 1 d D U P B 1
O5 O -1.4256(10) 0.5942(9) -0.0582(5) 0.057(3) Uani 0.5 1 d D U P A 2
O1W O -2.0414(6) 0.5272(3) -0.4156(2) 0.1304(14) Uani 1 1 d G . . . .
H1WA H -1.9891 0.5662 -0.4368 0.196 Uiso 1 1 d G U . . .
H1WB H -2.0500 0.5421 -0.3689 0.196 Uiso 1 1 d G U . . .
O2W O -2.3068(5) 0.8750(3) -0.0200(3) 0.1518(17) Uani 1 1 d . . . . .
H2WA H -2.3522 0.9122 -0.0533 0.182 Uiso 1 1 d R U . . .
H2WB H -2.2240 0.8691 -0.0142 0.228 Uiso 1 1 d R U . . .

loop_
_atom_site_aniso_label
_atom_site_aniso_U_11
_atom_site_aniso_U_22
_atom_site_aniso_U_33
_atom_site_aniso_U_23
_atom_site_aniso_U_13
_atom_site_aniso_U_12
Zn1 0.03544(19) 0.03865(19) 0.03517(18) -0.00168(13) -0.00242(12) 0.00209(14)
O3 0.0408(11) 0.0639(13) 0.0403(11) -0.0003(9) -0.0086(9) 0.0014(10)
N1 0.0383(13) 0.0389(12) 0.0372(12) 0.0008(10) -0.0003(10) -0.0012(10)
N2 0.0389(12) 0.0361(12) 0.0376(12) -0.0006(10) 0.0028(9) -0.0005(10)
O2 0.0674(15) 0.0652(14) 0.0485(13) -0.0110(10) 0.0082(11) 0.0169(12)
C13 0.0353(14) 0.0358(13) 0.0297(13) 0.0032(11) 0.0035(10) -0.0037(11)
C12 0.0315(13) 0.0384(14) 0.0327(13) 0.0030(11) 0.0034(10) 0.0013(11)
O1 0.0518(12) 0.0798(16) 0.0342(11) -0.0156(10) 0.0014(9) -0.0071(11)
C4 0.0334(14) 0.0400(14) 0.0349(14) -0.0004(11) 0.0010(11) 0.0007(12)
C6 0.0393(15) 0.0338(14) 0.0385(14) -0.0010(11) 0.0061(11) 0.0008(12)
C11 0.0370(15) 0.0432(15) 0.0293(13) -0.0003(11) 0.0034(11) -0.0045(12)
C18 0.0442(17) 0.0419(15) 0.0316(14) 0.0027(12) 0.0037(12) -0.0077(13)
O4 0.0718(15) 0.0634(14) 0.0484(13) -0.0231(11) -0.0013(11) -0.0047(12)
C17 0.0481(18) 0.0460(16) 0.0365(15) -0.0040(12) 0.0096(13) -0.0105(14)
C14 0.0422(16) 0.0428(15) 0.0398(15) -0.0052(12) 0.0084(12) 0.0017(13)
C15 0.0325(15) 0.0554(18) 0.0541(18) -0.0015(14) 0.0011(13) 0.0056(13)
C10 0.0449(17) 0.0544(18) 0.0397(16) 0.0116(13) -0.0023(13) -0.0065(14)
C16 0.0365(16) 0.0532(17) 0.0409(16) -0.0039(13) -0.0063(12) -0.0025(13)
C8 0.0566(18) 0.0417(15) 0.0325(14) 0.0031(12) -0.0001(13) -0.0042(14)
C9 0.0435(16) 0.0556(18) 0.0421(16) 0.0063(14) -0.0054(13) -0.0084(14)
C1 0.0375(16) 0.0494(17) 0.0489(17) 0.0100(14) -0.0073(13) -0.0029(13)
C7 0.0510(17) 0.0439(16) 0.0370(15) -0.0007(12) -0.0035(12) -0.0100(13)
C2 0.0454(17) 0.0475(17) 0.0462(17) 0.0140(13) -0.0063(13) -0.0041(13)
C3 0.0397(15) 0.0362(14) 0.0343(14) -0.0024(11) 0.0036(11) -0.0011(11)
C5 0.0391(15) 0.0410(15) 0.0365(14) 0.0039(12) -0.0002(11) 0.0033(12)
C20 0.031(3) 0.056(4) 0.057(4) 0.006(3) 0.011(3) 0.010(3)
C19 0.037(4) 0.065(5) 0.039(4) -0.003(4) 0.000(3) 0.011(3)
C20' 0.083(6) 0.063(5) 0.066(5) 0.006(4) 0.010(5) 0.001(5)
C19' 0.042(4) 0.061(4) 0.074(5) 0.001(4) 0.011(4) -0.002(3)
C21 0.039(6) 0.075(8) 0.071(6) 0.005(5) 0.000(5) 0.012(5)
C21' 0.055(7) 0.070(7) 0.067(6) -0.006(4) 0.000(6) 0.016(7)
O5' 0.030(3) 0.073(4) 0.069(6) -0.005(5) 0.000(3) 0.009(3)
O5 0.040(3) 0.082(5) 0.046(5) -0.007(4) -0.005(3) 0.022(3)
O1W 0.172(4) 0.122(3) 0.086(2) -0.026(2) -0.012(2) 0.020(3)
O2W 0.117(3) 0.136(3) 0.175(4) 0.038(3) -0.057(3) -0.021(2)

_geom_special_details            
;
 All esds (except the esd in the dihedral angle between two l.s. planes)
 are estimated using the full covariance matrix.  The cell esds are taken
 into account individually in the estimation of esds in distances, angles
 and torsion angles; correlations between esds in cell parameters are only
 used when they are defined by crystal symmetry.  An approximate (isotropic)
 treatment of cell esds is used for estimating esds involving l.s. planes.
;

loop_
_geom_bond_atom_site_label_1
_geom_bond_atom_site_label_2
_geom_bond_distance
_geom_bond_site_symmetry_2
_geom_bond_publ_flag
Zn1 O1 1.940(2) . ?
Zn1 O3 1.9519(18) 4_676 ?
Zn1 N2 2.030(2) 2_055 ?
Zn1 N1 2.077(2) . ?
O3 C18 1.277(3) . ?
O3 Zn1 1.9518(18) 4_575 ?
N1 C1 1.346(3) . ?
N1 C5 1.347(3) . ?
N2 C8 1.337(3) . ?
N2 C9 1.344(3) . ?
N2 Zn1 2.030(2) 2_045 ?
O2 C17 1.230(3) . ?
C13 C14 1.383(4) . ?
C13 C12 1.391(4) . ?
C13 C18 1.501(4) . ?
C12 C11 1.386(3) . ?
C12 H12 0.9300 . ?
O1 C17 1.282(3) . ?
C4 C5 1.373(4) . ?
C4 C3 1.395(4) . ?
C4 H4 0.9300 . ?
C6 C10 1.390(4) . ?
C6 C7 1.390(4) . ?
C6 C3 1.484(4) . ?
C11 C16 1.395(4) . ?
C11 C17 1.503(4) . ?
C18 O4 1.229(3) . ?
C14 C15 1.384(4) . ?
C14 H14 0.9300 . ?
C15 C16 1.381(4) . ?
C15 O5 1.386(8) . ?
C15 O5' 1.398(8) . ?
C10 C9 1.372(4) . ?
C10 H10 0.9300 . ?
C16 H16 0.9300 . ?
C8 C7 1.375(4) . ?
C8 H8 0.9300 . ?
C9 H9 0.9300 . ?
C1 C2 1.369(4) . ?
C1 H1 0.9300 . ?
C7 H7 0.9300 . ?
C2 C3 1.395(4) . ?
C2 H2 0.9300 . ?
C5 H5 0.9300 . ?
C20 C19 1.509(7) . ?
C20 C21 1.532(9) . ?
C20 H20A 0.9700 . ?
C20 H20B 0.9700 . ?
C19 O5 1.438(8) . ?
C19 H19A 0.9700 . ?
C19 H19B 0.9700 . ?
C20' C19' 1.499(7) . ?
C20' C21' 1.543(8) . ?
C20' H20C 0.9700 . ?
C20' H20D 0.9700 . ?
C19' O5' 1.427(8) . ?
C19' H19C 0.9700 . ?
C19' H19D 0.9700 . ?
C21 H21A 0.9600 . ?
C21 H21B 0.9600 . ?
C21 H21C 0.9600 . ?
C21' H21D 0.9600 . ?
C21' H21E 0.9600 . ?
C21' H21F 0.9600 . ?
O1W H1WA 0.8498 . ?
O1W H1WB 0.8500 . ?
O2W H2WA 0.8500 . ?
O2W H2WB 0.6551 . ?

loop_
_geom_angle_atom_site_label_1
_geom_angle_atom_site_label_2
_geom_angle_atom_site_label_3
_geom_angle
_geom_angle_site_symmetry_1
_geom_angle_site_symmetry_3
_geom_angle_publ_flag
O1 Zn1 O3 103.93(9) . 4_676 ?
O1 Zn1 N2 133.05(9) . 2_055 ?
O3 Zn1 N2 109.24(9) 4_676 2_055 ?
O1 Zn1 N1 107.76(9) . . ?
O3 Zn1 N1 97.15(9) 4_676 . ?
N2 Zn1 N1 100.15(9) 2_055 . ?
C18 O3 Zn1 116.88(18) . 4_575 ?
C1 N1 C5 116.9(2) . . ?
C1 N1 Zn1 118.64(18) . . ?
C5 N1 Zn1 124.37(18) . . ?
C8 N2 C9 117.0(2) . . ?
C8 N2 Zn1 122.43(18) . 2_045 ?
C9 N2 Zn1 117.99(18) . 2_045 ?
C14 C13 C12 119.5(2) . . ?
C14 C13 C18 119.3(2) . . ?
C12 C13 C18 121.1(2) . . ?
C11 C12 C13 120.2(2) . . ?
C11 C12 H12 119.9 . . ?
C13 C12 H12 119.9 . . ?
C17 O1 Zn1 109.78(19) . . ?
C5 C4 C3 119.8(2) . . ?
C5 C4 H4 120.1 . . ?
C3 C4 H4 120.1 . . ?
C10 C6 C7 116.8(3) . . ?
C10 C6 C3 121.7(2) . . ?
C7 C6 C3 121.4(2) . . ?
C12 C11 C16 119.9(2) . . ?
C12 C11 C17 120.6(2) . . ?
C16 C11 C17 119.5(2) . . ?
O4 C18 O3 124.0(3) . . ?
O4 C18 C13 120.3(3) . . ?
O3 C18 C13 115.7(2) . . ?
O2 C17 O1 122.6(3) . . ?
O2 C17 C11 121.3(2) . . ?
O1 C17 C11 116.0(3) . . ?
C13 C14 C15 120.4(3) . . ?
C13 C14 H14 119.8 . . ?
C15 C14 H14 119.8 . . ?
C16 C15 C14 120.4(3) . . ?
C16 C15 O5 118.2(4) . . ?
C14 C15 O5 120.6(5) . . ?
C16 C15 O5' 130.3(5) . . ?
C14 C15 O5' 108.9(4) . . ?
C9 C10 C6 119.9(3) . . ?
C9 C10 H10 120.1 . . ?
C6 C10 H10 120.1 . . ?
C15 C16 C11 119.6(2) . . ?
C15 C16 H16 120.2 . . ?
C11 C16 H16 120.2 . . ?
N2 C8 C7 123.1(3) . . ?
N2 C8 H8 118.4 . . ?
C7 C8 H8 118.4 . . ?
N2 C9 C10 123.0(3) . . ?
N2 C9 H9 118.5 . . ?
C10 C9 H9 118.5 . . ?
N1 C1 C2 123.2(2) . . ?
N1 C1 H1 118.4 . . ?
C2 C1 H1 118.4 . . ?
C8 C7 C6 119.8(2) . . ?
C8 C7 H7 120.1 . . ?
C6 C7 H7 120.1 . . ?
C1 C2 C3 120.1(3) . . ?
C1 C2 H2 120.0 . . ?
C3 C2 H2 120.0 . . ?
C2 C3 C4 116.8(2) . . ?
C2 C3 C6 120.6(2) . . ?
C4 C3 C6 122.5(2) . . ?
N1 C5 C4 123.2(2) . . ?
N1 C5 H5 118.4 . . ?
C4 C5 H5 118.4 . . ?
C19 C20 C21 110.6(6) . . ?
C19 C20 H20A 109.5 . . ?
C21 C20 H20A 109.5 . . ?
C19 C20 H20B 109.5 . . ?
C21 C20 H20B 109.5 . . ?
H20A C20 H20B 108.1 . . ?
O5 C19 C20 106.2(6) . . ?
O5 C19 H19A 110.5 . . ?
C20 C19 H19A 110.5 . . ?
O5 C19 H19B 110.5 . . ?
C20 C19 H19B 110.5 . . ?
H19A C19 H19B 108.7 . . ?
C19' C20' C21' 111.0(9) . . ?
C19' C20' H20C 109.4 . . ?
C21' C20' H20C 109.4 . . ?
C19' C20' H20D 109.4 . . ?
C21' C20' H20D 109.4 . . ?
H20C C20' H20D 108.0 . . ?
O5' C19' C20' 111.9(7) . . ?
O5' C19' H19C 109.2 . . ?
C20' C19' H19C 109.2 . . ?
O5' C19' H19D 109.2 . . ?
C20' C19' H19D 109.2 . . ?
H19C C19' H19D 107.9 . . ?
C20 C21 H21A 109.5 . . ?
C20 C21 H21B 109.5 . . ?
H21A C21 H21B 109.5 . . ?
C20 C21 H21C 109.5 . . ?
H21A C21 H21C 109.5 . . ?
H21B C21 H21C 109.5 . . ?
C20' C21' H21D 109.5 . . ?
C20' C21' H21E 109.5 . . ?
H21D C21' H21E 109.5 . . ?
C20' C21' H21F 109.5 . . ?
H21D C21' H21F 109.5 . . ?
H21E C21' H21F 109.5 . . ?
C15 O5' C19' 118.4(8) . . ?
C15 O5 C19 117.9(8) . . ?
H1WA O1W H1WB 109.5 . . ?
H2WA O2W H2WB 120.0 . . ?

_refine_diff_density_max         0.457
_refine_diff_density_min         -0.419
_refine_diff_density_rms         0.060

_shelxl_version_number           2014-3

_shelx_res_file                  
;
TITL a in P21/n #14
REM reset to P21/n #14
CELL 0.71073 7.9431 15.5159 17.2037 90 99.569 90
ZERR 4 0.0007 0.0014 0.0016 0 0.001 0
LATT 1
SYMM 0.5-X,0.5+Y,0.5-Z
SFAC C H N O Zn
UNIT 84 88 8 28 4
DFIX 1.42 0.01 O5 C19 O5' C19' O5 C15 O5' C15
DFIX 1.54 0.01 C19 C20 C19' C20' C20 C21 C20' C21'
SIMU C19 C19'
SIMU C20 C20'
SIMU C21 C21'
ISOR 0.02 0.04 C19
ISOR 0.02 0.04 C20
ISOR 0.02 0.04 C21
ISOR 0.02 0.04 O5
ISOR 0.02 0.04 O5'
ISOR 0.02 0.04 C19'
ISOR 0.02 0.04 C20'
ISOR 0.02 0.04 C21'

L.S. 100
PLAN  50
TEMP 20
BOND $h
htab
fmap 2
acta
OMIT -3 50.02
OMIT 5 11 8
OMIT -2 15 14

WGHT    0.042400    1.311900
FVAR       0.40047
ZN1   5   -1.805536    0.852565    0.186556    11.00000    0.03544    0.03865 =
         0.03517   -0.00168   -0.00242    0.00209
O3    4   -2.140346    0.667052   -0.217682    11.00000    0.04079    0.06386 =
         0.04027   -0.00027   -0.00856    0.00140
N1    3   -2.003415    0.780356    0.218533    11.00000    0.03833    0.03892 =
         0.03722    0.00079   -0.00035   -0.00123
N2    3   -2.595668    0.472940    0.310274    11.00000    0.03889    0.03613 =
         0.03756   -0.00059    0.00276   -0.00049
O2    4   -1.954929    0.829865    0.033666    11.00000    0.06743    0.06518 =
         0.04851   -0.01095    0.00824    0.01690
C13   1   -1.865342    0.652079   -0.142861    11.00000    0.03529    0.03581 =
         0.02967    0.00318    0.00349   -0.00371
C12   1   -1.901673    0.710735   -0.086791    11.00000    0.03150    0.03842 =
         0.03272    0.00297    0.00341    0.00135
AFIX  43
H12   2   -2.008713    0.736535   -0.092581    11.00000   -1.20000
AFIX   0
O1    4   -1.713258    0.788685    0.106271    11.00000    0.05182    0.07983 =
         0.03425   -0.01560    0.00141   -0.00710
C4    1   -2.293635    0.732420    0.201276    11.00000    0.03344    0.03997 =
         0.03487   -0.00038    0.00096    0.00065
AFIX  43
H4    2   -2.404984    0.737974    0.174642    11.00000   -1.20000
AFIX   0
C6    1   -2.382269    0.608039    0.280012    11.00000    0.03930    0.03375 =
         0.03845   -0.00103    0.00614    0.00083
C11   1   -1.778771    0.730828   -0.022319    11.00000    0.03700    0.04316 =
         0.02928   -0.00032    0.00338   -0.00449
C18   1   -1.997960    0.627377   -0.211988    11.00000    0.04417    0.04194 =
         0.03164    0.00267    0.00369   -0.00771
O4    4   -1.966464    0.572373   -0.258947    11.00000    0.07176    0.06344 =
         0.04841   -0.02310   -0.00128   -0.00473
C17   1   -1.821283    0.788278    0.042033    11.00000    0.04814    0.04603 =
         0.03645   -0.00401    0.00963   -0.01048
C14   1   -1.704078    0.616185   -0.135191    11.00000    0.04216    0.04276 =
         0.03980   -0.00519    0.00838    0.00169
AFIX  43
H14   2   -1.679289    0.576896   -0.172522    11.00000   -1.20000
AFIX   0
C15   1   -1.579389    0.638398   -0.072284    11.00000    0.03246    0.05540 =
         0.05413   -0.00150    0.00110    0.00556
C10   1   -2.520183    0.581963    0.224354    11.00000    0.04493    0.05438 =
         0.03967    0.01158   -0.00230   -0.00645
AFIX  43
H10   2   -2.543703    0.609739    0.175858    11.00000   -1.20000
AFIX   0
C16   1   -1.615699    0.695207   -0.015540    11.00000    0.03651    0.05323 =
         0.04094   -0.00388   -0.00628   -0.00253
AFIX  43
H16   2   -1.531968    0.709635    0.026937    11.00000   -1.20000
AFIX   0
C8    1   -2.470868    0.502145    0.365918    11.00000    0.05657    0.04170 =
         0.03249    0.00306   -0.00011   -0.00418
AFIX  43
H8    2   -2.456414    0.476659    0.415511    11.00000   -1.20000
AFIX   0
C9    1   -2.621556    0.515171    0.241090    11.00000    0.04353    0.05563 =
         0.04209    0.00630   -0.00541   -0.00839
AFIX  43
H9    2   -2.712395    0.498333    0.202794    11.00000   -1.20000
AFIX   0
C1    1   -1.966584    0.722111    0.276857    11.00000    0.03749    0.04936 =
         0.04894    0.01001   -0.00727   -0.00291
AFIX  43
H1    2   -1.854886    0.718838    0.303525    11.00000   -1.20000
AFIX   0
C7    1   -2.362906    0.568081    0.353268    11.00000    0.05105    0.04392 =
         0.03705   -0.00065   -0.00346   -0.00998
AFIX  43
H7    2   -2.277169    0.585885    0.393624    11.00000   -1.20000
AFIX   0
C2    1   -2.085553    0.667460    0.298824    11.00000    0.04537    0.04746 =
         0.04625    0.01396   -0.00628   -0.00406
AFIX  43
H2    2   -2.053657    0.628110    0.339377    11.00000   -1.20000
AFIX   0
C3    1   -2.254537    0.670706    0.260475    11.00000    0.03967    0.03618 =
         0.03428   -0.00241    0.00358   -0.00114
C5    1   -2.167213    0.784966    0.182430    11.00000    0.03908    0.04097 =
         0.03647    0.00387   -0.00022    0.00327
AFIX  43
H5    2   -2.196091    0.825716    0.142814    11.00000   -1.20000
AFIX   0
PART 2
C20   1   -1.150715    0.560908    0.009714    10.50000    0.03056    0.05638 =
         0.05662    0.00613    0.01092    0.01003
AFIX  23
H20A  2   -1.102299    0.574835   -0.036922    10.50000   -1.20000
H20B  2   -1.182867    0.500536    0.006851    10.50000   -1.20000
AFIX   0
C19   1   -1.306930    0.615633    0.011706    10.50000    0.03668    0.06525 =
         0.03938   -0.00301   -0.00011    0.01127
AFIX  23
H19A  2   -1.355841    0.603076    0.058498    10.50000   -1.20000
H19B  2   -1.277804    0.676354    0.011915    10.50000   -1.20000
AFIX   0
PART 0
PART 1
C20'  1   -1.247566    0.570495    0.041018    10.50000    0.08283    0.06345 =
         0.06575    0.00642    0.01037    0.00148
AFIX  23
H20C  2   -1.253503    0.510395    0.025275    10.50000   -1.20000
H20D  2   -1.338231    0.581294    0.071212    10.50000   -1.20000
AFIX   0
C19'  1   -1.272894    0.626492   -0.030991    10.50000    0.04186    0.06055 =
         0.07437    0.00139    0.01144   -0.00152
AFIX  23
H19C  2   -1.280872    0.686201   -0.015296    10.50000   -1.20000
H19D  2   -1.174636    0.621102   -0.057423    10.50000   -1.20000
AFIX   0
PART 0
PART 2
C21   1   -1.017008    0.576399    0.083414    10.50000    0.03922    0.07538 =
         0.07077    0.00528    0.00005    0.01230
AFIX 137
H21A  2   -0.919742    0.540158    0.081686    10.50000   -1.50000
H21B  2   -1.065294    0.563036    0.129561    10.50000   -1.50000
H21C  2   -0.982177    0.635711    0.085192    10.50000   -1.50000
AFIX   0
PART 0
PART 1
C21'  1   -1.073275    0.588479    0.092989    10.50000    0.05457    0.07032 =
         0.06652   -0.00619    0.00036    0.01593
AFIX 137
H21D  2   -0.983298    0.569355    0.066157    10.50000   -1.50000
H21E  2   -1.066572    0.558061    0.142000    10.50000   -1.50000
H21F  2   -1.061549    0.649209    0.103134    10.50000   -1.50000
AFIX   0
O5'   4   -1.423447    0.603721   -0.084502    10.50000    0.03040    0.07291 =
         0.06948   -0.00466    0.00028    0.00914
PART 0
PART 2
O5    4   -1.425599    0.594231   -0.058179    10.50000    0.04026    0.08184 =
         0.04594   -0.00674   -0.00459    0.02156

PART 0
AFIX   6
O1W   4   -2.041358    0.527176   -0.415618    11.00000    0.17160    0.12242 =
         0.08561   -0.02611   -0.01221    0.02015
H1WA  2   -1.989067    0.566170   -0.436833    11.00000   -1.50000
H1WB  2   -2.050003    0.542149   -0.368921    11.00000   -1.50000
AFIX   0

O2W   4   -2.306775    0.874973   -0.020045    11.00000    0.11666    0.13581 =
         0.17518    0.03774   -0.05718   -0.02057
AFIX   3
H2WA  2   -2.352165    0.912163   -0.053345    11.00000   -1.20000
H2WB  2   -2.223965    0.869093   -0.014235    11.00000   -1.50000
AFIX   0
HKLF 4

REM  a in P21/n #14
REM R1 =  0.0339 for    2965 Fo > 4sig(Fo)  and  0.0460 for all    3683 data
REM    321 parameters refined using     74 restraints

END

WGHT      0.0427      1.3230

REM Instructions for potential hydrogen bonds
EQIV $1 x-1, y, z
HTAB C4 O1_$1
EQIV $2 -x-9/2, y-1/2, -z+1/2
HTAB C8 O2_$2
EQIV $3 x+1/2, -y+3/2, z+1/2
HTAB C1 O3_$3
EQIV $4 x+1/2, -y+3/2, z-1/2
HTAB O1W O2W_$4
HTAB O1W O4
EQIV $5 -x-9/2, y+1/2, -z-1/2
HTAB O2W O1W_$5
HTAB O2W O2

REM Highest difference peak  0.457,  deepest hole -0.419,  1-sigma level  0.060
Q1    1  -1.9450  0.5857 -0.4235  11.00000  0.05    0.46
Q2    1  -2.2287  0.8632 -0.0789  11.00000  0.05    0.36
Q3    1  -1.7318  0.8762  0.1630  11.00000  0.05    0.28
Q4    1  -1.7756  0.8629  0.1377  11.00000  0.05    0.26
Q5    1  -1.9445  0.8241  0.2068  11.00000  0.05    0.23
Q6    1  -2.3071  0.8731 -0.0001  11.00000  0.05    0.23
Q7    1  -2.1245  0.5562 -0.3921  11.00000  0.05    0.22
Q8    1  -1.5207  0.6189 -0.0656  11.00000  0.05    0.20
Q9    1  -2.3539  0.8782 -0.0178  11.00000  0.05    0.18
Q10   1  -1.7314  0.8333  0.0823  11.00000  0.05    0.18
Q11   1  -1.1086  0.5790 -0.1205  11.00000  0.05    0.17
Q12   1  -1.4505  0.7459 -0.0598  11.00000  0.05    0.17
Q13   1  -1.8796  0.7425  0.1185  11.00000  0.05    0.16
Q14   1  -2.2795  0.9460 -0.0273  11.00000  0.05    0.16
Q15   1  -2.2974  0.7154  0.2465  11.00000  0.05    0.16
Q16   1  -1.3556  0.5483 -0.0005  11.00000  0.05    0.16
Q17   1  -1.6634  0.7661  0.0999  11.00000  0.05    0.16
Q18   1  -2.0512  0.5827 -0.5148  11.00000  0.05    0.16
Q19   1  -2.0576  0.7629 -0.2506  11.00000  0.05    0.15
Q20   1  -2.1622  0.8584  0.1337  11.00000  0.05    0.15
Q21   1  -1.8042  0.8510  0.2606  11.00000  0.05    0.15
Q22   1  -1.7240  0.7992  0.1421  11.00000  0.05    0.15
Q23   1  -1.9058  0.7597  0.0999  11.00000  0.05    0.15
Q24   1  -2.6848  0.4629  0.1835  11.00000  0.05    0.15
Q25   1  -2.5586  0.4242  0.2244  11.00000  0.05    0.15
Q26   1  -1.5258  0.6149  0.0475  11.00000  0.05    0.15
Q27   1  -1.1912  0.6204 -0.1007  11.00000  0.05    0.15
Q28   1  -2.2714  0.8963  0.0198  11.00000  0.05    0.15
Q29   1  -2.6728  0.4701  0.2050  11.00000  0.05    0.15
Q30   1  -2.0510  0.8062  0.0184  11.00000  0.05    0.15
Q31   1  -1.8805  0.5362 -0.2378  11.00000  0.05    0.15
Q32   1  -1.3048  0.7205 -0.0467  11.00000  0.05    0.15
Q33   1  -0.9139  0.5928  0.0058  11.00000  0.05    0.15
Q34   1  -2.4675  0.5960  0.1545  11.00000  0.05    0.14
Q35   1  -2.3963  0.7374  0.2803  11.00000  0.05    0.14
Q36   1  -2.1705  0.6581  0.2635  11.00000  0.05    0.14
Q37   1  -1.8252  0.6268 -0.0009  11.00000  0.05    0.14
Q38   1  -2.4485  0.5556  0.3600  11.00000  0.05    0.14
Q39   1  -1.3206  0.5650  0.1416  11.00000  0.05    0.14
Q40   1  -1.8162  0.7998  0.1408  11.00000  0.05    0.14
Q41   1  -1.5657  0.6963 -0.1503  11.00000  0.05    0.14
Q42   1  -2.0404  0.7624  0.0738  11.00000  0.05    0.14
Q43   1  -1.9314  0.7853  0.0450  11.00000  0.05    0.14
Q44   1  -1.8037  0.6214 -0.1211  11.00000  0.05    0.14
Q45   1  -2.4894  0.5018  0.4062  11.00000  0.05    0.14
Q46   1  -2.1558  0.5703 -0.4738  11.00000  0.05    0.14
Q47   1  -2.2840  0.9174  0.1455  11.00000  0.05    0.14
Q48   1  -2.6575  0.6953  0.1972  11.00000  0.05    0.14
Q49   1  -1.8743  0.8435  0.0183  11.00000  0.05    0.14
Q50   1  -1.6414  0.5992 -0.2161  11.00000  0.05    0.14
;
_shelx_res_checksum              80572
####################################################################### 
# 
# This file contains crystal structure data downloaded from the 
# Cambridge Structural Database (CSD) hosted by the Cambridge 
# Crystallographic Data Centre (CCDC).
# 
# Full information about CCDC data access policies and citation 
# guidelines are available at http://www.ccdc.cam.ac.uk/access/V1 
# 
# Audit and citation data items may have been added by the CCDC. 
# Please retain this information to preserve the provenance of 
# this file and to allow appropriate attribution of the data. 
# 
#######################################################################

data_3
_database_code_depnum_ccdc_archive 'CCDC 1557108'
_audit_update_record             
;
2018-02-08 deposited with the CCDC.
2018-02-09 downloaded from the CCDC.
;

_audit_creation_method           SHELXL-2014
_chemical_name_systematic        
;
 ?
;
_chemical_name_common            ?
_chemical_melting_point          ?
_chemical_formula_moiety         'C22 H20 N2 O5 Zn'
_chemical_formula_sum            'C22 H20 N2 O5 Zn'
_chemical_formula_weight         457.77

loop_
_atom_type_symbol
_atom_type_description
_atom_type_scat_dispersion_real
_atom_type_scat_dispersion_imag
_atom_type_scat_source
C C 0.0033 0.0016 'International Tables Vol C Tables 4.2.6.8 and 6.1.1.4'
H H 0.0000 0.0000 'International Tables Vol C Tables 4.2.6.8 and 6.1.1.4'
N N 0.0061 0.0033 'International Tables Vol C Tables 4.2.6.8 and 6.1.1.4'
O O 0.0106 0.0060 'International Tables Vol C Tables 4.2.6.8 and 6.1.1.4'
Zn Zn 0.2839 1.4301 'International Tables Vol C Tables 4.2.6.8 and 6.1.1.4'

_space_group_crystal_system      orthorhombic
_space_group_IT_number           61
_space_group_name_H-M_alt        'P b c a'
_space_group_name_Hall           '-P 2ac 2ab'

_shelx_space_group_comment       
;
The symmetry employed for this shelxl refinement is uniquely defined
by the following loop, which should always be used as a source of
symmetry information in preference to the above space-group names.
They are only intended as comments.
;

loop_
_space_group_symop_operation_xyz
'x, y, z'
'-x+1/2, -y, z+1/2'
'x+1/2, -y+1/2, -z'
'-x, y+1/2, -z+1/2'
'-x, -y, -z'
'x-1/2, y, -z-1/2'
'-x-1/2, y-1/2, z'
'x, -y-1/2, z-1/2'

_cell_length_a                   13.5909(16)
_cell_length_b                   15.3382(18)
_cell_length_c                   19.411(2)
_cell_angle_alpha                90
_cell_angle_beta                 90
_cell_angle_gamma                90
_cell_volume                     4046.4(8)
_cell_formula_units_Z            8
_cell_measurement_temperature    293(2)
_cell_measurement_reflns_used    2175
_cell_measurement_theta_min      2.26
_cell_measurement_theta_max      19.72

_exptl_crystal_description       BLOCK
_exptl_crystal_colour            COLOURLESS
_exptl_crystal_density_meas      ?
_exptl_crystal_density_method    ?
_exptl_crystal_density_diffrn    1.503
_exptl_crystal_F_000             1888
_exptl_transmission_factor_min   ?
_exptl_transmission_factor_max   ?
_exptl_crystal_size_max          0.27
_exptl_crystal_size_mid          0.23
_exptl_crystal_size_min          0.19
_exptl_absorpt_coefficient_mu    1.251
_shelx_estimated_absorpt_T_min   ?
_shelx_estimated_absorpt_T_max   ?
_exptl_absorpt_correction_type   ?
_exptl_absorpt_correction_T_min  ?
_exptl_absorpt_correction_T_max  ?
_exptl_absorpt_process_details   ?

_exptl_special_details           
;
 ?
;

_diffrn_ambient_temperature      293(2)
_diffrn_radiation_wavelength     0.71073
_diffrn_radiation_type           MoK\a
_diffrn_source                   'sealed tube'
_diffrn_measurement_device_type  'CCD area detector'
_diffrn_measurement_method       'phi and omega scans'
_diffrn_detector_area_resol_mean ?
_diffrn_reflns_number            26406
_diffrn_reflns_av_unetI/netI     0.0751
_diffrn_reflns_av_R_equivalents  0.0898
_diffrn_reflns_limit_h_min       -17
_diffrn_reflns_limit_h_max       18
_diffrn_reflns_limit_k_min       -20
_diffrn_reflns_limit_k_max       20
_diffrn_reflns_limit_l_min       -19
_diffrn_reflns_limit_l_max       25
_diffrn_reflns_theta_min         2.098
_diffrn_reflns_theta_max         28.392
_diffrn_reflns_theta_full        25.242
_diffrn_measured_fraction_theta_max 0.967
_diffrn_measured_fraction_theta_full 1.000
_diffrn_reflns_Laue_measured_fraction_max 0.967
_diffrn_reflns_Laue_measured_fraction_full 1.000
_diffrn_reflns_point_group_measured_fraction_max 0.967
_diffrn_reflns_point_group_measured_fraction_full 1.000
_reflns_number_total             5078
_reflns_number_gt                2612
_reflns_threshold_expression     'I > 2\s(I)'
_reflns_Friedel_coverage         0.000
_reflns_Friedel_fraction_max     .
_reflns_Friedel_fraction_full    .

_reflns_special_details          
;
 Reflections were merged by SHELXL according to the crystal
 class for the calculation of statistics and refinement.
 
 _reflns_Friedel_fraction is defined as the number of unique
 Friedel pairs measured divided by the number that would be
 possible theoretically, ignoring centric projections and
 systematic absences.
;

_computing_data_collection       'Bruker SMART'
_computing_cell_refinement       'Bruker SMART'
_computing_data_reduction        'Bruker SAINT'
_computing_structure_solution    'SHELXL-2014 (Sheldrick, 2014)'
_computing_structure_refinement  'SHELXL-2014 (Sheldrick, 2014)'
_computing_molecular_graphics    ?
_computing_publication_material  ?

_refine_special_details          
;
 ?
;
_refine_ls_structure_factor_coef Fsqd
_refine_ls_matrix_type           full
_refine_ls_weighting_scheme      calc
_refine_ls_weighting_details     
'w=1/[\s^2^(Fo^2^)+(0.0464P)^2^] where P=(Fo^2^+2Fc^2^)/3'
_atom_sites_solution_primary     ?
_atom_sites_solution_secondary   ?
_atom_sites_solution_hydrogens   geom
_refine_ls_hydrogen_treatment    constr
_refine_ls_extinction_method     none
_refine_ls_extinction_coef       .
_refine_ls_number_reflns         4909
_refine_ls_number_parameters     272
_refine_ls_number_restraints     0
_refine_ls_R_factor_all          0.1146
_refine_ls_R_factor_gt           0.0457
_refine_ls_wR_factor_ref         0.1153
_refine_ls_wR_factor_gt          0.0914
_refine_ls_goodness_of_fit_ref   0.987
_refine_ls_restrained_S_all      0.987
_refine_ls_shift/su_max          0.000
_refine_ls_shift/su_mean         0.000

loop_
_atom_site_label
_atom_site_type_symbol
_atom_site_fract_x
_atom_site_fract_y
_atom_site_fract_z
_atom_site_U_iso_or_equiv
_atom_site_adp_type
_atom_site_occupancy
_atom_site_site_symmetry_order
_atom_site_calc_flag
_atom_site_refinement_flags_posn
_atom_site_refinement_flags_adp
_atom_site_refinement_flags_occupancy
_atom_site_disorder_assembly
_atom_site_disorder_group
Zn1 Zn 0.19883(3) 0.27646(2) 0.25482(2) 0.03247(13) Uani 1 1 d . . . . .
O1 O 0.10978(17) 0.24280(16) 0.18173(11) 0.0474(7) Uani 1 1 d . . . . .
O4 O 0.07813(18) 0.14991(16) -0.17726(11) 0.0513(7) Uani 1 1 d . . . . .
O5 O -0.12656(18) 0.08486(17) 0.03923(11) 0.0550(7) Uani 1 1 d . . . . .
O2 O 0.2134(2) 0.3085(2) 0.11205(13) 0.0858(11) Uani 1 1 d . . . . .
O3 O 0.17557(18) 0.25517(16) -0.14459(11) 0.0475(7) Uani 1 1 d . . . . .
N1 N 0.29795(19) 0.37861(18) 0.25809(12) 0.0364(6) Uani 1 1 d . . . . .
N2 N 0.69040(19) 0.68002(18) 0.25529(13) 0.0364(6) Uani 1 1 d . . . . .
C22 C -0.4012(4) -0.1155(4) -0.0013(2) 0.123(2) Uani 1 1 d . . . . .
H22A H -0.4348 -0.1469 -0.0370 0.185 Uiso 1 1 calc R U . . .
H22B H -0.4472 -0.0791 0.0228 0.185 Uiso 1 1 calc R U . . .
H22C H -0.3721 -0.1560 0.0303 0.185 Uiso 1 1 calc R U . . .
C12 C 0.1200(2) 0.2345(2) -0.00556(14) 0.0332(8) Uani 1 1 d . . . . .
H12 H 0.1743 0.2697 -0.0145 0.040 Uiso 1 1 calc R U . . .
C14 C -0.0106(2) 0.1412(2) -0.04617(15) 0.0367(8) Uani 1 1 d . . . . .
H14 H -0.0420 0.1128 -0.0823 0.044 Uiso 1 1 calc R U . . .
C8 C 0.5351(2) 0.5610(2) 0.26092(15) 0.0335(8) Uani 1 1 d . . . . .
C3 C 0.4511(2) 0.4991(2) 0.26165(15) 0.0356(8) Uani 1 1 d . . . . .
C19 C -0.1782(3) 0.0389(2) -0.01324(17) 0.0458(10) Uani 1 1 d . . . . .
H19A H -0.1348 -0.0027 -0.0354 0.055 Uiso 1 1 calc R U . . .
H19B H -0.2019 0.0793 -0.0479 0.055 Uiso 1 1 calc R U . . .
C13 C 0.0719(2) 0.1919(2) -0.05888(15) 0.0308(8) Uani 1 1 d . . . . .
C15 C -0.0462(2) 0.1330(2) 0.02029(16) 0.0365(8) Uani 1 1 d . . . . .
C17 C 0.1400(3) 0.2636(2) 0.12187(17) 0.0411(9) Uani 1 1 d . . . . .
C1 C 0.3049(3) 0.4419(2) 0.21136(17) 0.0420(8) Uani 1 1 d . . . . .
H1 H 0.2571 0.4455 0.1772 0.050 Uiso 1 1 calc R U . . .
C11 C 0.0857(2) 0.2237(2) 0.06200(15) 0.0323(7) Uani 1 1 d . . . . .
C18 C 0.1102(2) 0.1988(2) -0.13156(16) 0.0346(8) Uani 1 1 d . . . . .
C16 C 0.0028(2) 0.1747(2) 0.07421(15) 0.0369(8) Uani 1 1 d . . . . .
H16 H -0.0209 0.1692 0.1189 0.044 Uiso 1 1 calc R U . . .
C10 C 0.6215(3) 0.6842(3) 0.30459(18) 0.0510(10) Uani 1 1 d . . . . .
H10 H 0.6266 0.7280 0.3375 0.061 Uiso 1 1 calc R U . . .
C6 C 0.6817(2) 0.6157(2) 0.20902(17) 0.0402(8) Uani 1 1 d . . . . .
H6 H 0.7287 0.6115 0.1744 0.048 Uiso 1 1 calc R U . . .
C4 C 0.4431(3) 0.4347(3) 0.31056(19) 0.0611(12) Uani 1 1 d . . . . .
H4 H 0.4890 0.4309 0.3460 0.073 Uiso 1 1 calc R U . . .
C2 C 0.3797(3) 0.5021(2) 0.21147(17) 0.0441(9) Uani 1 1 d . . . . .
H2 H 0.3822 0.5449 0.1776 0.053 Uiso 1 1 calc R U . . .
C9 C 0.5436(3) 0.6270(3) 0.30901(18) 0.0520(10) Uani 1 1 d . . . . .
H9 H 0.4972 0.6327 0.3439 0.062 Uiso 1 1 calc R U . . .
C7 C 0.6066(3) 0.5557(2) 0.21034(17) 0.0422(9) Uani 1 1 d . . . . .
H7 H 0.6039 0.5118 0.1774 0.051 Uiso 1 1 calc R U . . .
C20 C -0.2632(3) -0.0078(2) 0.01941(19) 0.0541(11) Uani 1 1 d . . . . .
H20A H -0.3061 0.0344 0.0414 0.065 Uiso 1 1 calc R U . . .
H20B H -0.2388 -0.0469 0.0547 0.065 Uiso 1 1 calc R U . . .
C5 C 0.3670(3) 0.3759(3) 0.30691(18) 0.0590(12) Uani 1 1 d . . . . .
H5 H 0.3634 0.3322 0.3400 0.071 Uiso 1 1 calc R U . . .
C21 C -0.3216(3) -0.0595(3) -0.0329(2) 0.0723(13) Uani 1 1 d . . . . .
H21A H -0.3516 -0.0193 -0.0653 0.087 Uiso 1 1 calc R U . . .
H21B H -0.2769 -0.0966 -0.0585 0.087 Uiso 1 1 calc R U . . .

loop_
_atom_site_aniso_label
_atom_site_aniso_U_11
_atom_site_aniso_U_22
_atom_site_aniso_U_33
_atom_site_aniso_U_23
_atom_site_aniso_U_13
_atom_site_aniso_U_12
Zn1 0.0342(2) 0.0402(2) 0.0230(2) -0.00096(16) -0.00043(17) -0.00208(18)
O1 0.0431(15) 0.0751(18) 0.0240(13) -0.0067(11) -0.0011(11) -0.0057(13)
O4 0.0671(18) 0.0607(17) 0.0262(13) -0.0080(12) 0.0019(12) -0.0127(14)
O5 0.0539(17) 0.083(2) 0.0277(13) -0.0034(12) 0.0018(12) -0.0348(15)
O2 0.107(3) 0.110(3) 0.0414(17) 0.0032(16) -0.0126(17) -0.066(2)
O3 0.0545(17) 0.0566(16) 0.0315(14) -0.0005(11) 0.0112(12) -0.0133(14)
N1 0.0372(15) 0.0416(16) 0.0305(15) -0.0033(12) -0.0024(13) -0.0039(14)
N2 0.0380(16) 0.0392(16) 0.0320(15) -0.0007(12) 0.0021(14) -0.0030(13)
C22 0.132(5) 0.167(6) 0.069(3) -0.005(3) 0.004(3) -0.109(5)
C12 0.0312(18) 0.040(2) 0.0284(18) 0.0019(15) -0.0002(14) -0.0035(16)
C14 0.038(2) 0.045(2) 0.0273(18) -0.0042(14) -0.0032(15) -0.0076(17)
C8 0.0355(19) 0.0350(18) 0.0299(19) 0.0040(14) -0.0047(15) -0.0032(15)
C3 0.0358(19) 0.0420(19) 0.0291(19) -0.0001(15) 0.0026(16) -0.0024(16)
C19 0.045(2) 0.053(2) 0.039(2) -0.0008(17) -0.0067(17) -0.0166(19)
C13 0.0316(19) 0.0359(18) 0.0251(17) 0.0005(14) 0.0017(14) 0.0022(15)
C15 0.039(2) 0.042(2) 0.0293(18) 0.0023(15) 0.0003(16) -0.0086(17)
C17 0.046(2) 0.046(2) 0.031(2) -0.0013(16) -0.0064(17) 0.0004(19)
C1 0.043(2) 0.047(2) 0.036(2) 0.0046(17) -0.0078(18) -0.0026(19)
C11 0.0381(19) 0.0346(19) 0.0243(17) 0.0004(14) -0.0017(14) -0.0007(16)
C18 0.036(2) 0.040(2) 0.0278(18) 0.0054(15) -0.0005(15) 0.0052(17)
C16 0.042(2) 0.050(2) 0.0184(16) 0.0001(14) 0.0026(15) -0.0049(19)
C10 0.054(2) 0.056(2) 0.043(2) -0.0174(18) 0.0098(19) -0.017(2)
C6 0.040(2) 0.046(2) 0.0343(19) 0.0018(16) 0.0057(16) -0.0017(18)
C4 0.064(3) 0.071(3) 0.047(2) 0.020(2) -0.027(2) -0.029(2)
C2 0.049(2) 0.044(2) 0.039(2) 0.0119(17) -0.0076(18) -0.0044(19)
C9 0.050(2) 0.060(3) 0.046(2) -0.0141(19) 0.0174(19) -0.017(2)
C7 0.048(2) 0.043(2) 0.036(2) -0.0049(16) 0.0066(18) -0.0033(19)
C20 0.050(3) 0.062(3) 0.050(2) 0.005(2) 0.000(2) -0.019(2)
C5 0.072(3) 0.065(3) 0.040(2) 0.0200(19) -0.017(2) -0.026(2)
C21 0.067(3) 0.091(3) 0.059(3) -0.007(2) -0.002(2) -0.040(3)

_geom_special_details            
;
 All esds (except the esd in the dihedral angle between two l.s. planes)
 are estimated using the full covariance matrix.  The cell esds are taken
 into account individually in the estimation of esds in distances, angles
 and torsion angles; correlations between esds in cell parameters are only
 used when they are defined by crystal symmetry.  An approximate (isotropic)
 treatment of cell esds is used for estimating esds involving l.s. planes.
;

loop_
_geom_bond_atom_site_label_1
_geom_bond_atom_site_label_2
_geom_bond_distance
_geom_bond_site_symmetry_2
_geom_bond_publ_flag
Zn1 O1 1.935(2) . ?
Zn1 O3 2.037(2) 8_566 ?
Zn1 N1 2.067(3) . ?
Zn1 N2 2.120(3) 4_645 ?
Zn1 O4 2.388(2) 8_566 ?
Zn1 C18 2.542(3) 8_566 ?
O1 C17 1.273(4) . ?
O4 C18 1.240(4) . ?
O4 Zn1 2.388(2) 8_565 ?
O5 C15 1.369(4) . ?
O5 C19 1.424(4) . ?
O2 C17 1.227(4) . ?
O3 C18 1.266(4) . ?
O3 Zn1 2.037(2) 8_565 ?
N1 C1 1.332(4) . ?
N1 C5 1.334(4) . ?
N2 C6 1.339(4) . ?
N2 C10 1.340(4) . ?
N2 Zn1 2.120(3) 4_655 ?
C22 C21 1.511(5) . ?
C22 H22A 0.9600 . ?
C22 H22B 0.9600 . ?
C22 H22C 0.9600 . ?
C12 C13 1.388(4) . ?
C12 C11 1.402(4) . ?
C12 H12 0.9300 . ?
C14 C15 1.384(4) . ?
C14 C13 1.386(4) . ?
C14 H14 0.9300 . ?
C8 C9 1.382(4) . ?
C8 C7 1.384(4) . ?
C8 C3 1.485(5) . ?
C3 C4 1.374(4) . ?
C3 C2 1.375(4) . ?
C19 C20 1.499(4) . ?
C19 H19A 0.9700 . ?
C19 H19B 0.9700 . ?
C13 C18 1.508(4) . ?
C15 C16 1.395(4) . ?
C17 C11 1.506(4) . ?
C1 C2 1.373(5) . ?
C1 H1 0.9300 . ?
C11 C16 1.376(4) . ?
C18 Zn1 2.542(3) 8_565 ?
C16 H16 0.9300 . ?
C10 C9 1.379(5) . ?
C10 H10 0.9300 . ?
C6 C7 1.374(4) . ?
C6 H6 0.9300 . ?
C4 C5 1.374(5) . ?
C4 H4 0.9300 . ?
C2 H2 0.9300 . ?
C9 H9 0.9300 . ?
C7 H7 0.9300 . ?
C20 C21 1.513(5) . ?
C20 H20A 0.9700 . ?
C20 H20B 0.9700 . ?
C5 H5 0.9300 . ?
C21 H21A 0.9700 . ?
C21 H21B 0.9700 . ?

loop_
_geom_angle_atom_site_label_1
_geom_angle_atom_site_label_2
_geom_angle_atom_site_label_3
_geom_angle
_geom_angle_site_symmetry_1
_geom_angle_site_symmetry_3
_geom_angle_publ_flag
O1 Zn1 O3 122.84(10) . 8_566 ?
O1 Zn1 N1 129.22(10) . . ?
O3 Zn1 N1 104.61(10) 8_566 . ?
O1 Zn1 N2 100.96(10) . 4_645 ?
O3 Zn1 N2 91.88(10) 8_566 4_645 ?
N1 Zn1 N2 93.95(11) . 4_645 ?
O1 Zn1 O4 95.82(9) . 8_566 ?
O3 Zn1 O4 58.46(9) 8_566 8_566 ?
N1 Zn1 O4 94.14(10) . 8_566 ?
N2 Zn1 O4 150.33(9) 4_645 8_566 ?
O1 Zn1 C18 112.32(10) . 8_566 ?
O3 Zn1 C18 29.56(10) 8_566 8_566 ?
N1 Zn1 C18 99.72(10) . 8_566 ?
N2 Zn1 C18 121.42(11) 4_645 8_566 ?
O4 Zn1 C18 28.93(9) 8_566 8_566 ?
C17 O1 Zn1 113.6(2) . . ?
C18 O4 Zn1 82.4(2) . 8_565 ?
C15 O5 C19 117.9(2) . . ?
C18 O3 Zn1 97.9(2) . 8_565 ?
C1 N1 C5 117.1(3) . . ?
C1 N1 Zn1 125.3(2) . . ?
C5 N1 Zn1 117.2(2) . . ?
C6 N2 C10 116.9(3) . . ?
C6 N2 Zn1 121.0(2) . 4_655 ?
C10 N2 Zn1 121.9(2) . 4_655 ?
C21 C22 H22A 109.5 . . ?
C21 C22 H22B 109.5 . . ?
H22A C22 H22B 109.5 . . ?
C21 C22 H22C 109.5 . . ?
H22A C22 H22C 109.5 . . ?
H22B C22 H22C 109.5 . . ?
C13 C12 C11 119.1(3) . . ?
C13 C12 H12 120.5 . . ?
C11 C12 H12 120.5 . . ?
C15 C14 C13 120.0(3) . . ?
C15 C14 H14 120.0 . . ?
C13 C14 H14 120.0 . . ?
C9 C8 C7 117.6(3) . . ?
C9 C8 C3 121.7(3) . . ?
C7 C8 C3 120.7(3) . . ?
C4 C3 C2 117.2(3) . . ?
C4 C3 C8 121.8(3) . . ?
C2 C3 C8 121.0(3) . . ?
O5 C19 C20 108.3(3) . . ?
O5 C19 H19A 110.0 . . ?
C20 C19 H19A 110.0 . . ?
O5 C19 H19B 110.0 . . ?
C20 C19 H19B 110.0 . . ?
H19A C19 H19B 108.4 . . ?
C14 C13 C12 120.8(3) . . ?
C14 C13 C18 119.0(3) . . ?
C12 C13 C18 120.1(3) . . ?
O5 C15 C14 125.4(3) . . ?
O5 C15 C16 115.2(3) . . ?
C14 C15 C16 119.4(3) . . ?
O2 C17 O1 123.0(3) . . ?
O2 C17 C11 120.4(3) . . ?
O1 C17 C11 116.4(3) . . ?
N1 C1 C2 122.8(3) . . ?
N1 C1 H1 118.6 . . ?
C2 C1 H1 118.6 . . ?
C16 C11 C12 119.9(3) . . ?
C16 C11 C17 119.4(3) . . ?
C12 C11 C17 120.8(3) . . ?
O4 C18 O3 121.1(3) . . ?
O4 C18 C13 120.4(3) . . ?
O3 C18 C13 118.5(3) . . ?
O4 C18 Zn1 68.67(18) . 8_565 ?
O3 C18 Zn1 52.54(16) . 8_565 ?
C13 C18 Zn1 170.5(2) . 8_565 ?
C11 C16 C15 120.8(3) . . ?
C11 C16 H16 119.6 . . ?
C15 C16 H16 119.6 . . ?
N2 C10 C9 123.4(3) . . ?
N2 C10 H10 118.3 . . ?
C9 C10 H10 118.3 . . ?
N2 C6 C7 123.1(3) . . ?
N2 C6 H6 118.4 . . ?
C7 C6 H6 118.4 . . ?
C3 C4 C5 119.7(3) . . ?
C3 C4 H4 120.2 . . ?
C5 C4 H4 120.2 . . ?
C1 C2 C3 120.1(3) . . ?
C1 C2 H2 120.0 . . ?
C3 C2 H2 120.0 . . ?
C10 C9 C8 119.3(3) . . ?
C10 C9 H9 120.4 . . ?
C8 C9 H9 120.4 . . ?
C6 C7 C8 119.7(3) . . ?
C6 C7 H7 120.1 . . ?
C8 C7 H7 120.1 . . ?
C19 C20 C21 111.7(3) . . ?
C19 C20 H20A 109.3 . . ?
C21 C20 H20A 109.3 . . ?
C19 C20 H20B 109.3 . . ?
C21 C20 H20B 109.3 . . ?
H20A C20 H20B 107.9 . . ?
N1 C5 C4 123.1(3) . . ?
N1 C5 H5 118.5 . . ?
C4 C5 H5 118.5 . . ?
C22 C21 C20 113.6(4) . . ?
C22 C21 H21A 108.8 . . ?
C20 C21 H21A 108.8 . . ?
C22 C21 H21B 108.8 . . ?
C20 C21 H21B 108.8 . . ?
H21A C21 H21B 107.7 . . ?

loop_
_geom_torsion_atom_site_label_1
_geom_torsion_atom_site_label_2
_geom_torsion_atom_site_label_3
_geom_torsion_atom_site_label_4
_geom_torsion
_geom_torsion_site_symmetry_1
_geom_torsion_site_symmetry_2
_geom_torsion_site_symmetry_3
_geom_torsion_site_symmetry_4
_geom_torsion_publ_flag
C9 C8 C3 C4 -73.1(5) . . . . ?
C7 C8 C3 C4 108.8(4) . . . . ?
C9 C8 C3 C2 109.4(4) . . . . ?
C7 C8 C3 C2 -68.7(5) . . . . ?
C15 O5 C19 C20 -179.3(3) . . . . ?
C15 C14 C13 C12 0.3(5) . . . . ?
C15 C14 C13 C18 179.1(3) . . . . ?
C11 C12 C13 C14 1.8(5) . . . . ?
C11 C12 C13 C18 -177.0(3) . . . . ?
C19 O5 C15 C14 0.2(5) . . . . ?
C19 O5 C15 C16 -178.4(3) . . . . ?
C13 C14 C15 O5 -179.8(3) . . . . ?
C13 C14 C15 C16 -1.2(5) . . . . ?
Zn1 O1 C17 O2 -7.0(5) . . . . ?
Zn1 O1 C17 C11 167.8(2) . . . . ?
C5 N1 C1 C2 0.8(5) . . . . ?
Zn1 N1 C1 C2 -171.8(3) . . . . ?
C13 C12 C11 C16 -2.9(5) . . . . ?
C13 C12 C11 C17 175.7(3) . . . . ?
O2 C17 C11 C16 -179.1(4) . . . . ?
O1 C17 C11 C16 5.9(5) . . . . ?
O2 C17 C11 C12 2.3(5) . . . . ?
O1 C17 C11 C12 -172.7(3) . . . . ?
Zn1 O4 C18 O3 3.2(3) 8_565 . . . ?
Zn1 O4 C18 C13 -176.7(3) 8_565 . . . ?
Zn1 O3 C18 O4 -3.7(3) 8_565 . . . ?
Zn1 O3 C18 C13 176.2(2) 8_565 . . . ?
C14 C13 C18 O4 -10.9(5) . . . . ?
C12 C13 C18 O4 167.9(3) . . . . ?
C14 C13 C18 O3 169.2(3) . . . . ?
C12 C13 C18 O3 -12.0(5) . . . . ?
C12 C11 C16 C15 2.0(5) . . . . ?
C17 C11 C16 C15 -176.6(3) . . . . ?
O5 C15 C16 C11 178.8(3) . . . . ?
C14 C15 C16 C11 0.1(5) . . . . ?
C6 N2 C10 C9 -0.7(5) . . . . ?
Zn1 N2 C10 C9 174.1(3) 4_655 . . . ?
C10 N2 C6 C7 0.1(5) . . . . ?
Zn1 N2 C6 C7 -174.8(2) 4_655 . . . ?
C2 C3 C4 C5 1.2(6) . . . . ?
C8 C3 C4 C5 -176.4(4) . . . . ?
N1 C1 C2 C3 -0.6(6) . . . . ?
C4 C3 C2 C1 -0.4(5) . . . . ?
C8 C3 C2 C1 177.2(3) . . . . ?
N2 C10 C9 C8 0.5(6) . . . . ?
C7 C8 C9 C10 0.2(5) . . . . ?
C3 C8 C9 C10 -178.0(3) . . . . ?
N2 C6 C7 C8 0.6(5) . . . . ?
C9 C8 C7 C6 -0.7(5) . . . . ?
C3 C8 C7 C6 177.5(3) . . . . ?
O5 C19 C20 C21 -179.3(3) . . . . ?
C1 N1 C5 C4 0.0(6) . . . . ?
Zn1 N1 C5 C4 173.2(3) . . . . ?
C3 C4 C5 N1 -1.1(7) . . . . ?
C19 C20 C21 C22 173.6(4) . . . . ?

_refine_diff_density_max         0.343
_refine_diff_density_min         -0.472
_refine_diff_density_rms         0.078

_shelxl_version_number           2014-3

_shelx_res_file                  
;
TITL New: Pbca
CELL 0.71073 13.5909 15.3382 19.411 90 90 90
ZERR 8 0.0016 0.0018 0.002 0 0 0
LATT 1
SYMM 0.5-X,-Y,0.5+Z
SYMM 0.5+X,0.5-Y,-Z
SYMM -X,0.5+Y,0.5-Z
SFAC C H N O Zn
UNIT 176 160 16 40 8

L.S. 50
PLAN  10
TEMP 20
BOND $H
htab
CONF
fmap 2
acta

WGHT    0.046400
FVAR       0.16563
ZN1   5    0.198829    0.276461    0.254820    11.00000    0.03419    0.04024 =
         0.02300   -0.00096   -0.00043   -0.00208
O1    4    0.109781    0.242797    0.181727    11.00000    0.04311    0.07512 =
         0.02403   -0.00666   -0.00112   -0.00570
O4    4    0.078127    0.149915   -0.177263    11.00000    0.06708    0.06067 =
         0.02624   -0.00805    0.00192   -0.01270
O5    4   -0.126557    0.084856    0.039232    11.00000    0.05388    0.08346 =
         0.02765   -0.00345    0.00181   -0.03485
O2    4    0.213385    0.308497    0.112053    11.00000    0.10659    0.10953 =
         0.04136    0.00322   -0.01263   -0.06569
O3    4    0.175568    0.255172   -0.144587    11.00000    0.05449    0.05658 =
         0.03151   -0.00045    0.01124   -0.01329
N1    3    0.297947    0.378605    0.258094    11.00000    0.03722    0.04165 =
         0.03047   -0.00328   -0.00245   -0.00392
N2    3    0.690405    0.680023    0.255289    11.00000    0.03802    0.03920 =
         0.03199   -0.00072    0.00206   -0.00300
C22   1   -0.401168   -0.115474   -0.001317    11.00000    0.13241    0.16722 =
         0.06947   -0.00513    0.00436   -0.10900
AFIX 137
H22A  2   -0.434837   -0.146882   -0.037015    11.00000   -1.50000
H22B  2   -0.447166   -0.079070    0.022792    11.00000   -1.50000
H22C  2   -0.372051   -0.156044    0.030347    11.00000   -1.50000
AFIX   0
C12   1    0.120017    0.234482   -0.005564    11.00000    0.03124    0.03989 =
         0.02844    0.00186   -0.00022   -0.00349
AFIX  43
H12   2    0.174259    0.269657   -0.014539    11.00000   -1.20000
AFIX   0
C14   1   -0.010594    0.141240   -0.046171    11.00000    0.03833    0.04454 =
         0.02734   -0.00417   -0.00323   -0.00764
AFIX  43
H14   2   -0.042009    0.112787   -0.082313    11.00000   -1.20000
AFIX   0
C8    1    0.535079    0.560958    0.260923    11.00000    0.03555    0.03496 =
         0.02994    0.00400   -0.00468   -0.00319
C3    1    0.451085    0.499090    0.261651    11.00000    0.03575    0.04197 =
         0.02911   -0.00009    0.00263   -0.00244
C19   1   -0.178232    0.038864   -0.013244    11.00000    0.04513    0.05336 =
         0.03896   -0.00083   -0.00673   -0.01664
AFIX  23
H19A  2   -0.134770   -0.002727   -0.035405    11.00000   -1.20000
H19B  2   -0.201926    0.079321   -0.047885    11.00000   -1.20000
AFIX   0
C13   1    0.071884    0.191885   -0.058882    11.00000    0.03157    0.03587 =
         0.02509    0.00050    0.00169    0.00215
C15   1   -0.046191    0.133013    0.020286    11.00000    0.03859    0.04163 =
         0.02933    0.00234    0.00026   -0.00855
C17   1    0.139951    0.263624    0.121865    11.00000    0.04602    0.04638 =
         0.03085   -0.00125   -0.00637    0.00038
C1    1    0.304926    0.441895    0.211355    11.00000    0.04320    0.04656 =
         0.03631    0.00457   -0.00780   -0.00256
AFIX  43
H1    2    0.257106    0.445485    0.177203    11.00000   -1.20000
AFIX   0
C11   1    0.085728    0.223740    0.062003    11.00000    0.03814    0.03458 =
         0.02428    0.00041   -0.00168   -0.00071
C18   1    0.110198    0.198758   -0.131563    11.00000    0.03567    0.04036 =
         0.02782    0.00537   -0.00048    0.00519
C16   1    0.002791    0.174690    0.074208    11.00000    0.04181    0.05049 =
         0.01844    0.00011    0.00262   -0.00485
AFIX  43
H16   2   -0.020922    0.169241    0.118944    11.00000   -1.20000
AFIX   0
C10   1    0.621542    0.684230    0.304593    11.00000    0.05391    0.05628 =
         0.04293   -0.01736    0.00982   -0.01705
AFIX  43
H10   2    0.626609    0.728026    0.337536    11.00000   -1.20000
AFIX   0
C6    1    0.681701    0.615740    0.209023    11.00000    0.04036    0.04590 =
         0.03425    0.00182    0.00570   -0.00166
AFIX  43
H6    2    0.728689    0.611486    0.174356    11.00000   -1.20000
AFIX   0
C4    1    0.443123    0.434704    0.310561    11.00000    0.06439    0.07148 =
         0.04728    0.01982   -0.02728   -0.02875
AFIX  43
H4    2    0.489033    0.430931    0.345963    11.00000   -1.20000
AFIX   0
C2    1    0.379740    0.502056    0.211471    11.00000    0.04921    0.04407 =
         0.03896    0.01186   -0.00757   -0.00444
AFIX  43
H2    2    0.382164    0.544855    0.177577    11.00000   -1.20000
AFIX   0
C9    1    0.543552    0.626976    0.309008    11.00000    0.05005    0.05956 =
         0.04649   -0.01410    0.01737   -0.01673
AFIX  43
H9    2    0.497187    0.632731    0.343950    11.00000   -1.20000
AFIX   0
C7    1    0.606608    0.555738    0.210337    11.00000    0.04803    0.04293 =
         0.03554   -0.00489    0.00658   -0.00333
AFIX  43
H7    2    0.603872    0.511810    0.177369    11.00000   -1.20000
AFIX   0
C20   1   -0.263225   -0.007801    0.019405    11.00000    0.05039    0.06166 =
         0.05039    0.00511   -0.00009   -0.01906
AFIX  23
H20A  2   -0.306095    0.034417    0.041390    11.00000   -1.20000
H20B  2   -0.238758   -0.046931    0.054727    11.00000   -1.20000
AFIX   0
C5    1    0.366988    0.375912    0.306909    11.00000    0.07204    0.06493 =
         0.04003    0.01998   -0.01681   -0.02607
AFIX  43
H5    2    0.363429    0.332200    0.340018    11.00000   -1.20000
AFIX   0
C21   1   -0.321611   -0.059484   -0.032915    11.00000    0.06731    0.09093 =
         0.05871   -0.00731   -0.00250   -0.04022
AFIX  23
H21A  2   -0.351630   -0.019334   -0.065301    11.00000   -1.20000
H21B  2   -0.276885   -0.096604   -0.058532    11.00000   -1.20000
AFIX   0
HKLF 4

REM  New: Pbca
REM R1 =  0.0457 for    2612 Fo > 4sig(Fo)  and  0.1146 for all    4909 data
REM    272 parameters refined using      0 restraints

END

WGHT      0.0464      0.0000

REM Instructions for potential hydrogen bonds
EQIV $1 x-1/2, -y+1/2, -z
HTAB C19 O2_$1
HTAB C1 O2
EQIV $2 -x+1, -y+1, -z
HTAB C6 O3_$2
EQIV $3 x+1/2, -y+1/2, -z
HTAB C7 O4_$3

REM Highest difference peak  0.343,  deepest hole -0.472,  1-sigma level  0.078
Q1    1   0.1230  0.2308  0.0885  11.00000  0.05    0.34
Q2    1   0.1487  0.3620  0.1220  11.00000  0.05    0.34
Q3    1   0.3570  0.2203  0.3305  11.00000  0.05    0.33
Q4    1  -0.4052 -0.1366  0.0488  11.00000  0.05    0.30
Q5    1  -0.0014  0.2836  0.0583  11.00000  0.05    0.30
Q6    1   0.1167  0.2605  0.2213  11.00000  0.05    0.29
Q7    1   0.1533  0.3113  0.1915  11.00000  0.05    0.29
Q8    1   0.2255  0.2882  0.1173  11.00000  0.05    0.28
Q9    1   0.7017  0.6436  0.1615  11.00000  0.05    0.28
Q10   1   0.0827  0.1219 -0.1479  11.00000  0.05    0.28
;
_shelx_res_checksum              20253
